# Supplementary material for: Crystal structure of a homoleptic zinc(II) complex based on bis­(3,5-diiso­propyl­pyrazol-1-yl)acetate
Source: Acta Crystallogr E Crystallogr Commun. 2018 Aug 16;74(Pt 9):1259–62. doi: 10.1107/S2056989018011246 (PMC6127694; doi:10.1107/S2056989018011246)
Supplement: Supplementary file 1 [file e-74-01259-sup1.cif]

##############################################################################
#                                                                            #
# This CIF contains the data in a paper accepted for publication in          #
# Acta Crystallographica Section E. It conforms to the requirements of       #
# Notes for Authors for Acta Crystallographica Section E, and has been       #
# peer reviewed under the auspices of the IUCr Commission on Journals.       #
#                                                                            #
# Full details of the Crystallographic Information File format               #
# are given in the paper "The Crystallographic Information File (CIF):       #
# a New Standard Archive File for Crystallography" by S. R. Hall, F. H.      #
# Allen and I. D. Brown [Acta Cryst. (1991), A47, 655-685].                  #
#                                                                            #
# The current version of the core CIF dictionary is obtainable from          #
# ftp://ftp.iucr.org/pub/cif_core.dic.                                       #
#                                                                            #
# Software is freely available for graphical display of the structure(s)     #
# in this CIF. For information consult the CIF software page                 #
# http://www.iucr.org/resources/cif/software.                                #
#                                                                            #
# This file may be used for bona fide research purposes within the           #
# scientific community so long as proper attribution is given to the journal # 
# article from which it was obtained.                                        #
#                                                                            #
##############################################################################
data_I
_database_code_depnum_ccdc_archive 'CCDC 1860544'
_audit_creation_method     SHELXL-97
_journal_date_recd_electronic     2018-07-13
_journal_date_accepted     2018-08-06
_journal_name_full     'Acta Crystallographica, Section E'
_journal_year     2018
_journal_volume     74
_journal_issue      9
_journal_page_first     1259
_journal_page_last     1262
_journal_paper_category     GM
_journal_paper_doi     10.1107/S2056989018011246
_journal_coeditor_code     JJ2201
_publ_contact_author_name     'Eric C. Brown'
_publ_contact_author_address
;
Department of Chemistry and Biochemistry
Boise State University
1910 University Drive
Boise, ID 83725,
USA
;
_publ_contact_author_email     'ericbrown3@boisestate.edu'
_publ_contact_author_fax     '(208) 426-1311'
_publ_contact_author_phone     '(208)426-1186'
_publ_section_title
;
Crystal structure of a homoleptic zinc(II) complex based on
bis(3,5-diisopropylpyrazol-1-yl)acetate
;
_publ_section_title_footnote     .
loop_
    _publ_author_name
    _publ_author_footnote
    _publ_author_address
    'Elsberg, Josiah G.' .
;
Department of Chemistry and Biochemistry
Boise State University
1910 University Drive
Boise, ID 83725,
USA
;
    'Spiropulos, Nicholas G.' .
;
Department of Chemistry and Biochemistry
Boise State University
1910 University Drive
Boise, ID 83725,
USA
;
    'Colson, Adam C.' .
;
Department of Chemistry and Biochemistry
Boise State University
1910 University Drive
Boise, ID 83725,
USA
;
    'Brown, Eric C.' .
;
Department of Chemistry and Biochemistry
Boise State University
1910 University Drive
Boise, ID 83725,
USA
;
_publ_section_synopsis
;
The compound [(bdippza)~2~Zn], where bdippza is
bis(3,5-diisopropylpyrazol-1-yl)acetate, possesses inversion symmetry and the
Zn^II^ atom is located on the special position of the <i>P</i>2~1~/<i>c</i>
space group. The zinc atom is coordinated by two bdippza ligands resulting in
a six-coordinate distorted octahedral geometry.
;
_chemical_name_systematic
;
Bis[bis(3,5-diisopropylpyrazol-1-yl)acetato]zinc(II)
;
_chemical_name_common     ?
_chemical_formula_moiety     'C40 H62 N8 O4 Zn'
_chemical_formula_sum     'C40 H62 N8 O4 Zn'
_chemical_formula_iupac     '[Zn (C20 H31 N4 O2)2]'
_chemical_formula_weight     784.35
_chemical_melting_point     ?
_symmetry_cell_setting     monoclinic
_symmetry_space_group_name_H-M     P21/c
_symmetry_space_group_name_Hall     '-P 2ybc'
loop_
    _symmetry_equiv_pos_as_xyz
    'x, y, z'
    '-x, y+1/2, -z+1/2'
    '-x, -y, -z'
    'x, -y-1/2, z-1/2'
_cell_length_a     10.18060(10)
_cell_length_b     16.9578(3)
_cell_length_c     12.4534(2)
_cell_angle_alpha     90.00
_cell_angle_beta     96.9735(10)
_cell_angle_gamma     90.00
_cell_volume     2134.06(6)
_cell_formula_units_Z     2
_cell_measurement_reflns_used     8352
_cell_measurement_theta_min     1.018
_cell_measurement_theta_max     20.389
_cell_measurement_temperature     150.0(10)
_exptl_crystal_description     prism
_exptl_crystal_colour     colorless
_exptl_crystal_size_max     0.25
_exptl_crystal_size_mid     0.18
_exptl_crystal_size_min     0.13
_exptl_crystal_density_diffrn     1.221
_exptl_crystal_density_meas     ?
_exptl_crystal_density_method     'not measured'
_exptl_crystal_F_000     840
_exptl_absorpt_coefficient_mu     0.623
_exptl_absorpt_correction_type     multi-scan
_exptl_absorpt_process_details
;
(DENZO-SMN; Otwinowski & Minor, 1997)
;
_exptl_absorpt_correction_T_min     0.8598
_exptl_absorpt_correction_T_max     0.9234
_exptl_special_details
;
 The program Denzo-SMN (Otwinowski & Minor, 1997) uses a scaling
 algorithm (Fox & Holmes, 1966) which effectively corrects for
 absorption effects. High redundancy data were used in the scaling
 program hence the 'multi-scan' code word was used. No transmission
 coefficients are available from the program (only scale factors for each
 frame). The scale factors in the experimental table are calculated
 from the 'size' command in the SHELXL-97 input file.
;
_diffrn_ambient_temperature     150.0(10)
_diffrn_radiation_type     MoK\a
_diffrn_radiation_wavelength     0.71073
_diffrn_radiation_source     'fine-focus sealed tube'
_diffrn_radiation_monochromator     graphite
_diffrn_measurement_device_type     'Nonius KappaCCD'
_diffrn_measurement_method     'Phi and Omega scan'
_diffrn_detector_area_resol_mean     ?
_diffrn_reflns_number     9825
_diffrn_reflns_av_R_equivalents     0.0328
_diffrn_reflns_av_sigmaI/netI     0.0460
_diffrn_reflns_theta_min     2.35
_diffrn_reflns_theta_max     27.90
_diffrn_reflns_theta_full     27.90
_diffrn_measured_fraction_theta_max     0.995
_diffrn_measured_fraction_theta_full     0.995
_diffrn_reflns_limit_h_min     -13
_diffrn_reflns_limit_h_max     13
_diffrn_reflns_limit_k_min     -22
_diffrn_reflns_limit_k_max     22
_diffrn_reflns_limit_l_min     -16
_diffrn_reflns_limit_l_max     16
_diffrn_standards_number     ?
_diffrn_standards_interval_count     ?
_diffrn_standards_interval_time     ?
_diffrn_standards_decay_%     ?
_refine_special_details
;
 Refinement of F^2^ against ALL reflections.  The weighted R-factor wR and
 goodness of fit S are based on F^2^, conventional R-factors R are based
 on F, with F set to zero for negative F^2^. The threshold expression of
 F^2^ > 2sigma(F^2^) is used only for calculating R-factors(gt) etc. and is
 not relevant to the choice of reflections for refinement.  R-factors based
 on F^2^ are statistically about twice as large as those based on F, and R-
 factors based on ALL data will be even larger.
;
_reflns_number_total     5072
_reflns_number_gt     3881
_reflns_threshold_expression     >2sigma(I)
_refine_ls_structure_factor_coef     Fsqd
_refine_ls_matrix_type     full
_refine_ls_R_factor_all     0.0541
_refine_ls_R_factor_gt     0.0332
_refine_ls_wR_factor_gt     0.0697
_refine_ls_wR_factor_ref     0.0749
_refine_ls_goodness_of_fit_ref     1.031
_refine_ls_restrained_S_all     1.031
_refine_ls_number_reflns     5072
_refine_ls_number_parameters     365
_refine_ls_number_restraints     0
_refine_ls_hydrogen_treatment     refall
_refine_ls_weighting_scheme     calc
_refine_ls_weighting_details
         'calc w=1/[\s^2^(Fo^2^)+(0.0287P)^2^+0.6212P] where P=(Fo^2^+2Fc^2^)/3'
_atom_sites_solution_hydrogens     geom
_atom_sites_solution_primary     direct
_atom_sites_solution_secondary     difmap
_refine_ls_shift/su_max     0.000
_refine_ls_shift/su_mean     0.000
_refine_diff_density_max     0.277
_refine_diff_density_min     -0.409
_refine_ls_extinction_method     none
_refine_ls_extinction_coef     ?
loop_
    _atom_type_symbol
    _atom_type_description
    _atom_type_scat_dispersion_real
    _atom_type_scat_dispersion_imag
    _atom_type_scat_source
    'C' 'C' 0.0033 0.0016
                         'International Tables Vol C Tables 4.2.6.8 and 6.1.1.4'
    'H' 'H' 0.0000 0.0000
                         'International Tables Vol C Tables 4.2.6.8 and 6.1.1.4'
    'N' 'N' 0.0061 0.0033
                         'International Tables Vol C Tables 4.2.6.8 and 6.1.1.4'
    'O' 'O' 0.0106 0.0060
                         'International Tables Vol C Tables 4.2.6.8 and 6.1.1.4'
    'Zn' 'Zn' 0.2839 1.4301
                         'International Tables Vol C Tables 4.2.6.8 and 6.1.1.4'
_computing_data_collection
;
COLLECT (Nonius, 1998)
;
_computing_cell_refinement
;
DENZO-SMN (Otwinowski & Minor, 1997)
;
_computing_data_reduction
;
DENZO-SMN (Otwinowski & Minor, 1997)
;
_computing_structure_solution
;
SIR97 (Altomare <i>et al.</i>,  1999)
;
_computing_structure_refinement
;
SHELXL97 (Sheldrick, 2008)
;
_computing_molecular_graphics
;
WinGX (Farrugia, 2012) and ORTEP-3 (Farrugia, 2012)
;
_computing_publication_material
;
SHELXL97 (Sheldrick, 2008)
;
loop_
    _atom_site_type_symbol
    _atom_site_label
    _atom_site_fract_x
    _atom_site_fract_y
    _atom_site_fract_z
    _atom_site_U_iso_or_equiv
    _atom_site_adp_type
    _atom_site_calc_flag
    _atom_site_refinement_flags
    _atom_site_occupancy
    _atom_site_symmetry_multiplicity
    _atom_site_disorder_assembly
    _atom_site_disorder_group
    Zn Zn1 0.0000 0.0000 0.5000 0.01725(8) Uani d S 1 2 . .
    O O1 -0.17165(10) -0.05936(6) 0.44996(8) 0.0209(2) Uani d . 1 1 . .
    O O2 -0.39140(10) -0.04825(7) 0.41634(9) 0.0265(3) Uani d . 1 1 . .
    N N1 -0.11682(11) 0.10849(7) 0.47319(9) 0.0176(3) Uani d . 1 1 . .
    N N2 -0.23516(11) 0.10762(7) 0.51632(9) 0.0163(3) Uani d . 1 1 . .
    N N3 -0.20337(11) 0.00927(7) 0.65508(9) 0.0173(3) Uani d . 1 1 . .
    N N4 -0.06882(11) 0.00496(7) 0.65787(9) 0.0182(3) Uani d . 1 1 . .
    C C1 -0.10013(14) 0.18293(9) 0.44361(12) 0.0202(3) Uani d . 1 1 . .
    C C2 -0.20742(15) 0.22944(9) 0.46651(13) 0.0230(3) Uani d . 1 1 . .
    C C3 -0.29170(14) 0.18053(9) 0.51367(12) 0.0184(3) Uani d . 1 1 . .
    C C4 -0.28291(14) 0.03319(9) 0.55466(11) 0.0163(3) Uani d . 1 1 . .
    C C5 -0.24317(15) -0.01243(9) 0.75104(11) 0.0201(3) Uani d . 1 1 . .
    C C6 -0.12943(16) -0.02940(10) 0.81833(12) 0.0243(3) Uani d . 1 1 . .
    C C7 -0.02332(15) -0.01781(9) 0.75795(12) 0.0201(3) Uani d . 1 1 . .
    C C8 -0.28289(14) -0.03104(9) 0.46471(11) 0.0168(3) Uani d . 1 1 . .
    C C9 0.02168(16) 0.20845(10) 0.39572(14) 0.0283(4) Uani d . 1 1 . .
    C C10 -0.0141(2) 0.26302(13) 0.29895(17) 0.0421(5) Uani d . 1 1 . .
    C C11 0.11899(19) 0.24866(13) 0.48170(18) 0.0388(5) Uani d . 1 1 . .
    C C12 -0.41863(15) 0.19758(10) 0.55931(13) 0.0243(3) Uani d . 1 1 . .
    C C13 -0.48545(18) 0.27096(11) 0.50744(18) 0.0360(4) Uani d . 1 1 . .
    C C14 -0.3943(2) 0.20583(13) 0.68232(15) 0.0377(4) Uani d . 1 1 . .
    C C15 -0.38671(16) -0.02061(11) 0.76703(13) 0.0267(4) Uani d . 1 1 . .
    C C16 -0.4041(2) -0.01540(17) 0.88672(15) 0.0437(6) Uani d . 1 1 . .
    C C17 -0.4420(2) -0.09813(14) 0.71835(18) 0.0435(5) Uani d . 1 1 . .
    C C18 0.12297(15) -0.02653(10) 0.79192(13) 0.0245(3) Uani d . 1 1 . .
    C C19 0.18716(18) 0.05324(12) 0.81940(16) 0.0328(4) Uani d . 1 1 . .
    C C20 0.1505(2) -0.08334(12) 0.88676(16) 0.0361(4) Uani d . 1 1 . .
    H H2 -0.2196(16) 0.2832(10) 0.4523(13) 0.024(4) Uiso d . 1 1 . .
    H H4 -0.3720(16) 0.0402(9) 0.5694(12) 0.018(4) Uiso d . 1 1 . .
    H H6 -0.1259(16) -0.0462(10) 0.8923(14) 0.027(4) Uiso d . 1 1 . .
    H H9 0.0639(17) 0.1606(11) 0.3703(14) 0.031(5) Uiso d . 1 1 . .
    H H10A -0.079(2) 0.2389(13) 0.2427(18) 0.055(6) Uiso d . 1 1 . .
    H H10B 0.064(2) 0.2722(12) 0.2667(17) 0.052(6) Uiso d . 1 1 . .
    H H10C -0.0515(19) 0.3126(12) 0.3223(16) 0.043(6) Uiso d . 1 1 . .
    H H11A 0.1456(19) 0.2147(12) 0.5427(16) 0.041(5) Uiso d . 1 1 . .
    H H11B 0.197(2) 0.2639(12) 0.4482(16) 0.046(6) Uiso d . 1 1 . .
    H H11C 0.0797(19) 0.2952(11) 0.5102(15) 0.036(5) Uiso d . 1 1 . .
    H H12 -0.4765(16) 0.1549(10) 0.5438(13) 0.019(4) Uiso d . 1 1 . .
    H H13A -0.568(2) 0.2786(11) 0.5388(15) 0.044(6) Uiso d . 1 1 . .
    H H13B -0.504(2) 0.2641(13) 0.4277(18) 0.052(6) Uiso d . 1 1 . .
    H H13C -0.429(2) 0.3190(12) 0.5261(15) 0.044(5) Uiso d . 1 1 . .
    H H14A -0.479(2) 0.2095(13) 0.7118(17) 0.059(6) Uiso d . 1 1 . .
    H H14B -0.344(2) 0.1589(12) 0.7184(15) 0.043(5) Uiso d . 1 1 . .
    H H14C -0.342(2) 0.2497(12) 0.7026(15) 0.039(5) Uiso d . 1 1 . .
    H H15 -0.4339(17) 0.0219(10) 0.7318(14) 0.024(4) Uiso d . 1 1 . .
    H H16A -0.498(2) -0.0199(13) 0.8966(17) 0.054(6) Uiso d . 1 1 . .
    H H16C -0.3739(19) 0.0372(12) 0.9114(15) 0.036(5) Uiso d . 1 1 . .
    H H16B -0.358(2) -0.0561(13) 0.9265(17) 0.052(6) Uiso d . 1 1 . .
    H H17A -0.432(2) -0.0998(12) 0.6390(17) 0.051(6) Uiso d . 1 1 . .
    H H17B -0.392(2) -0.1428(12) 0.7557(16) 0.047(6) Uiso d . 1 1 . .
    H H17C -0.536(2) -0.1047(13) 0.7273(17) 0.055(6) Uiso d . 1 1 . .
    H H18 0.1625(16) -0.0474(10) 0.7325(13) 0.023(4) Uiso d . 1 1 . .
    H H19A 0.1506(17) 0.0783(10) 0.8825(15) 0.032(5) Uiso d . 1 1 . .
    H H19B 0.285(2) 0.0461(12) 0.8343(16) 0.050(6) Uiso d . 1 1 . .
    H H19C 0.1748(18) 0.0875(11) 0.7587(16) 0.036(5) Uiso d . 1 1 . .
    H H20A 0.107(2) -0.1343(13) 0.8722(16) 0.046(6) Uiso d . 1 1 . .
    H H20B 0.117(2) -0.0619(12) 0.9539(17) 0.049(6) Uiso d . 1 1 . .
    H H20C 0.240(2) -0.0920(12) 0.9050(16) 0.048(6) Uiso d . 1 1 . .
loop_
    _atom_site_aniso_label
    _atom_site_aniso_U_11
    _atom_site_aniso_U_22
    _atom_site_aniso_U_33
    _atom_site_aniso_U_12
    _atom_site_aniso_U_13
    _atom_site_aniso_U_23
    Zn1 0.01007(11) 0.02354(14) 0.01834(12) 0.00096(10) 0.00251(9) -0.00057(10)
    O1 0.0121(5) 0.0256(6) 0.0249(5) 0.0003(4) 0.0022(4) -0.0045(4)
    O2 0.0128(5) 0.0374(7) 0.0286(6) -0.0035(5) 0.0005(5) -0.0088(5)
    N1 0.0097(6) 0.0228(7) 0.0211(6) -0.0002(5) 0.0050(5) 0.0009(5)
    N2 0.0094(5) 0.0213(6) 0.0185(6) -0.0001(5) 0.0031(5) -0.0006(5)
    N3 0.0120(5) 0.0257(7) 0.0143(6) 0.0006(5) 0.0026(5) 0.0012(5)
    N4 0.0116(5) 0.0247(7) 0.0181(6) 0.0016(5) 0.0007(5) -0.0001(5)
    C1 0.0169(7) 0.0218(8) 0.0220(8) -0.0037(6) 0.0027(6) -0.0032(6)
    C2 0.0221(8) 0.0167(8) 0.0305(9) -0.0017(6) 0.0045(7) -0.0029(6)
    C3 0.0141(7) 0.0205(8) 0.0198(7) 0.0004(6) -0.0005(6) -0.0051(6)
    C4 0.0098(6) 0.0223(8) 0.0171(7) -0.0004(6) 0.0027(6) 0.0023(6)
    C5 0.0194(7) 0.0265(9) 0.0148(7) -0.0006(6) 0.0041(6) -0.0014(6)
    C6 0.0248(8) 0.0330(9) 0.0149(7) 0.0014(7) 0.0011(6) 0.0006(6)
    C7 0.0193(7) 0.0221(8) 0.0182(7) 0.0035(6) -0.0005(6) -0.0021(6)
    C8 0.0143(7) 0.0201(7) 0.0166(7) -0.0018(6) 0.0042(6) 0.0038(6)
    C9 0.0226(8) 0.0247(9) 0.0400(10) -0.0060(7) 0.0139(8) 0.0004(7)
    C10 0.0447(12) 0.0462(13) 0.0372(11) -0.0198(10) 0.0127(10) 0.0036(9)
    C11 0.0227(9) 0.0415(12) 0.0518(13) -0.0100(9) 0.0031(9) 0.0056(10)
    C12 0.0159(7) 0.0238(8) 0.0341(9) -0.0004(7) 0.0064(7) -0.0072(7)
    C13 0.0219(9) 0.0324(10) 0.0535(13) 0.0079(8) 0.0041(9) -0.0048(9)
    C14 0.0342(10) 0.0455(12) 0.0352(10) 0.0055(10) 0.0110(9) -0.0117(9)
    C15 0.0202(8) 0.0436(11) 0.0174(7) -0.0039(7) 0.0064(7) 0.0024(7)
    C16 0.0268(9) 0.0835(19) 0.0223(9) -0.0041(11) 0.0093(8) 0.0009(10)
    C17 0.0381(11) 0.0528(14) 0.0402(12) -0.0201(10) 0.0079(10) 0.0006(10)
    C18 0.0205(8) 0.0310(9) 0.0206(8) 0.0072(7) -0.0031(7) -0.0043(6)
    C19 0.0247(9) 0.0362(10) 0.0350(10) 0.0004(8) -0.0066(8) -0.0023(8)
    C20 0.0341(10) 0.0375(11) 0.0330(10) 0.0086(9) -0.0110(9) 0.0033(8)
_geom_special_details
;
 All esds (except the esd in the dihedral angle between two l.s. planes)
 are estimated using the full covariance matrix.  The cell esds are taken
 into account individually in the estimation of esds in distances, angles
 and torsion angles; correlations between esds in cell parameters are only
 used when they are defined by crystal symmetry.  An approximate (isotropic)
 treatment of cell esds is used for estimating esds involving l.s. planes.
;
loop_
    _geom_bond_atom_site_label_1
    _geom_bond_atom_site_label_2
    _geom_bond_site_symmetry_2
    _geom_bond_distance
    _geom_bond_publ_flag
    Zn1 O1 3_556 2.0471(10) ?
    Zn1 O1 . 2.0472(10) y
    Zn1 N4 . 2.1674(11) y
    Zn1 N4 3_556 2.1675(11) ?
    Zn1 N1 . 2.1941(12) y
    Zn1 N1 3_556 2.1942(12) ?
    O1 C8 . 1.2640(17) ?
    O2 C8 . 1.2275(17) ?
    N1 C1 . 1.3317(19) ?
    N1 N2 . 1.3774(15) ?
    N2 C3 . 1.3625(19) ?
    N2 C4 . 1.4539(18) ?
    N3 C5 . 1.3583(19) ?
    N3 N4 . 1.3680(15) ?
    N3 C4 . 1.4623(18) ?
    N4 C7 . 1.3330(19) ?
    C1 C2 . 1.404(2) ?
    C1 C9 . 1.503(2) ?
    C2 C3 . 1.375(2) ?
    C2 H2 . 0.933(17) ?
    C3 C12 . 1.5016(19) ?
    C4 C8 . 1.562(2) ?
    C4 H4 . 0.954(16) ?
    C5 C6 . 1.375(2) ?
    C5 C15 . 1.505(2) ?
    C6 C7 . 1.403(2) ?
    C6 H6 . 0.960(17) ?
    C7 C18 . 1.505(2) ?
    C9 C10 . 1.528(3) ?
    C9 C11 . 1.528(3) ?
    C9 H9 . 0.988(18) ?
    C10 H10A . 0.99(2) ?
    C10 H10B . 0.94(2) ?
    C10 H10C . 0.98(2) ?
    C11 H11A . 0.96(2) ?
    C11 H11B . 0.98(2) ?
    C11 H11C . 0.971(19) ?
    C12 C13 . 1.524(2) ?
    C12 C14 . 1.528(2) ?
    C12 H12 . 0.938(17) ?
    C13 H13A . 0.98(2) ?
    C13 H13B . 0.99(2) ?
    C13 H13C . 1.01(2) ?
    C14 H14A . 0.98(2) ?
    C14 H14B . 1.02(2) ?
    C14 H14C . 0.93(2) ?
    C15 C16 . 1.525(2) ?
    C15 C17 . 1.526(3) ?
    C15 H15 . 0.945(18) ?
    C16 H16A . 0.98(2) ?
    C16 H16C . 0.98(2) ?
    C16 H16B . 0.94(2) ?
    C17 H17A . 1.01(2) ?
    C17 H17B . 1.00(2) ?
    C17 H17C . 0.98(2) ?
    C18 C19 . 1.523(2) ?
    C18 C20 . 1.524(2) ?
    C18 H18 . 0.953(16) ?
    C19 H19A . 1.004(18) ?
    C19 H19B . 1.00(2) ?
    C19 H19C . 0.949(19) ?
    C20 H20A . 0.98(2) ?
    C20 H20B . 1.01(2) ?
    C20 H20C . 0.93(2) ?
loop_
    _geom_angle_atom_site_label_1
    _geom_angle_atom_site_label_2
    _geom_angle_atom_site_label_3
    _geom_angle_site_symmetry_1
    _geom_angle_site_symmetry_3
    _geom_angle
    _geom_angle_publ_flag
    O1 Zn1 O1 3_556 . 180.0 ?
    O1 Zn1 N4 3_556 . 93.60(4) ?
    O1 Zn1 N4 . . 86.40(4) y
    O1 Zn1 N4 3_556 3_556 86.40(4) ?
    O1 Zn1 N4 . 3_556 93.60(4) y
    N4 Zn1 N4 . 3_556 180.0 ?
    O1 Zn1 N1 3_556 . 93.49(4) ?
    O1 Zn1 N1 . . 86.51(4) y
    N4 Zn1 N1 . . 82.91(4) y
    N4 Zn1 N1 3_556 . 97.09(4) ?
    O1 Zn1 N1 3_556 3_556 86.51(4) ?
    O1 Zn1 N1 . 3_556 93.49(4) y
    N4 Zn1 N1 . 3_556 97.09(4) y
    N4 Zn1 N1 3_556 3_556 82.91(4) ?
    N1 Zn1 N1 . 3_556 180.00(3) ?
    C8 O1 Zn1 . . 121.05(9) ?
    C1 N1 N2 . . 105.37(11) ?
    C1 N1 Zn1 . . 138.76(10) ?
    N2 N1 Zn1 . . 114.54(9) ?
    C3 N2 N1 . . 111.58(11) ?
    C3 N2 C4 . . 129.68(11) ?
    N1 N2 C4 . . 118.72(11) ?
    C5 N3 N4 . . 111.59(11) ?
    C5 N3 C4 . . 129.36(12) ?
    N4 N3 C4 . . 119.03(11) ?
    C7 N4 N3 . . 105.81(11) ?
    C7 N4 Zn1 . . 136.30(10) ?
    N3 N4 Zn1 . . 114.33(8) ?
    N1 C1 C2 . . 110.35(13) ?
    N1 C1 C9 . . 121.44(13) ?
    C2 C1 C9 . . 128.20(14) ?
    C3 C2 C1 . . 106.80(14) ?
    C3 C2 H2 . . 126.4(10) ?
    C1 C2 H2 . . 126.8(10) ?
    N2 C3 C2 . . 105.90(12) ?
    N2 C3 C12 . . 123.10(13) ?
    C2 C3 C12 . . 130.97(14) ?
    N2 C4 N3 . . 110.44(11) ?
    N2 C4 C8 . . 109.91(11) ?
    N3 C4 C8 . . 111.81(12) ?
    N2 C4 H4 . . 108.6(10) ?
    N3 C4 H4 . . 108.1(9) ?
    C8 C4 H4 . . 107.9(10) ?
    N3 C5 C6 . . 105.89(13) ?
    N3 C5 C15 . . 122.65(13) ?
    C6 C5 C15 . . 131.26(14) ?
    C5 C6 C7 . . 106.87(13) ?
    C5 C6 H6 . . 125.2(10) ?
    C7 C6 H6 . . 127.9(10) ?
    N4 C7 C6 . . 109.81(13) ?
    N4 C7 C18 . . 120.72(13) ?
    C6 C7 C18 . . 129.46(14) ?
    O2 C8 O1 . . 127.38(14) ?
    O2 C8 C4 . . 116.06(12) ?
    O1 C8 C4 . . 116.56(12) ?
    C1 C9 C10 . . 110.96(15) ?
    C1 C9 C11 . . 110.26(14) ?
    C10 C9 C11 . . 110.77(15) ?
    C1 C9 H9 . . 107.6(10) ?
    C10 C9 H9 . . 108.5(10) ?
    C11 C9 H9 . . 108.7(10) ?
    C9 C10 H10A . . 112.5(13) ?
    C9 C10 H10B . . 107.7(13) ?
    H10A C10 H10B . . 106.6(17) ?
    C9 C10 H10C . . 110.5(12) ?
    H10A C10 H10C . . 108.5(18) ?
    H10B C10 H10C . . 111.1(17) ?
    C9 C11 H11A . . 112.4(12) ?
    C9 C11 H11B . . 108.1(12) ?
    H11A C11 H11B . . 109.2(16) ?
    C9 C11 H11C . . 111.0(12) ?
    H11A C11 H11C . . 106.6(16) ?
    H11B C11 H11C . . 109.5(16) ?
    C3 C12 C13 . . 110.93(14) ?
    C3 C12 C14 . . 110.77(14) ?
    C13 C12 C14 . . 111.10(15) ?
    C3 C12 H12 . . 108.8(9) ?
    C13 C12 H12 . . 107.8(10) ?
    C14 C12 H12 . . 107.4(10) ?
    C12 C13 H13A . . 107.5(12) ?
    C12 C13 H13B . . 110.4(12) ?
    H13A C13 H13B . . 110.0(17) ?
    C12 C13 H13C . . 110.5(12) ?
    H13A C13 H13C . . 107.2(15) ?
    H13B C13 H13C . . 111.1(16) ?
    C12 C14 H14A . . 109.7(13) ?
    C12 C14 H14B . . 112.4(11) ?
    H14A C14 H14B . . 107.7(16) ?
    C12 C14 H14C . . 111.3(12) ?
    H14A C14 H14C . . 110.2(17) ?
    H14B C14 H14C . . 105.3(16) ?
    C5 C15 C16 . . 110.73(14) ?
    C5 C15 C17 . . 110.12(15) ?
    C16 C15 C17 . . 110.92(16) ?
    C5 C15 H15 . . 108.4(10) ?
    C16 C15 H15 . . 107.3(10) ?
    C17 C15 H15 . . 109.3(10) ?
    C15 C16 H16A . . 110.4(13) ?
    C15 C16 H16C . . 106.8(11) ?
    H16A C16 H16C . . 107.8(16) ?
    C15 C16 H16B . . 111.2(13) ?
    H16A C16 H16B . . 108.0(18) ?
    H16C C16 H16B . . 112.5(18) ?
    C15 C17 H17A . . 109.8(12) ?
    C15 C17 H17B . . 108.9(12) ?
    H17A C17 H17B . . 109.3(16) ?
    C15 C17 H17C . . 111.7(13) ?
    H17A C17 H17C . . 108.7(17) ?
    H17B C17 H17C . . 108.4(17) ?
    C7 C18 C19 . . 111.02(14) ?
    C7 C18 C20 . . 111.26(14) ?
    C19 C18 C20 . . 110.72(14) ?
    C7 C18 H18 . . 108.4(10) ?
    C19 C18 H18 . . 107.1(10) ?
    C20 C18 H18 . . 108.2(10) ?
    C18 C19 H19A . . 111.2(10) ?
    C18 C19 H19B . . 109.0(12) ?
    H19A C19 H19B . . 111.2(15) ?
    C18 C19 H19C . . 110.6(11) ?
    H19A C19 H19C . . 109.8(15) ?
    H19B C19 H19C . . 104.8(16) ?
    C18 C20 H20A . . 112.2(12) ?
    C18 C20 H20B . . 111.5(12) ?
    H20A C20 H20B . . 106.3(16) ?
    C18 C20 H20C . . 111.9(13) ?
    H20A C20 H20C . . 108.7(17) ?
    H20B C20 H20C . . 105.9(17) ?
loop_
    _geom_torsion_atom_site_label_1
    _geom_torsion_atom_site_label_2
    _geom_torsion_atom_site_label_3
    _geom_torsion_atom_site_label_4
    _geom_torsion_site_symmetry_1
    _geom_torsion_site_symmetry_2
    _geom_torsion_site_symmetry_3
    _geom_torsion_site_symmetry_4
    _geom_torsion
    _geom_torsion_publ_flag
    O1 Zn1 O1 C8 3_556 . . . 16(15) ?
    N4 Zn1 O1 C8 . . . . 53.53(11) ?
    N4 Zn1 O1 C8 3_556 . . . -126.47(11) ?
    N1 Zn1 O1 C8 . . . . -29.57(11) ?
    N1 Zn1 O1 C8 3_556 . . . 150.43(11) ?
    O1 Zn1 N1 C1 3_556 . . . 31.57(15) ?
    O1 Zn1 N1 C1 . . . . -148.43(15) ?
    N4 Zn1 N1 C1 . . . . 124.77(15) ?
    N4 Zn1 N1 C1 3_556 . . . -55.23(15) ?
    N1 Zn1 N1 C1 3_556 . . . -92(11) ?
    O1 Zn1 N1 N2 3_556 . . . -132.72(9) ?
    O1 Zn1 N1 N2 . . . . 47.28(9) ?
    N4 Zn1 N1 N2 . . . . -39.52(9) ?
    N4 Zn1 N1 N2 3_556 . . . 140.48(9) ?
    N1 Zn1 N1 N2 3_556 . . . 104(11) ?
    C1 N1 N2 C3 . . . . 0.03(15) ?
    Zn1 N1 N2 C3 . . . . 169.36(9) ?
    C1 N1 N2 C4 . . . . 178.82(12) ?
    Zn1 N1 N2 C4 . . . . -11.85(15) ?
    C5 N3 N4 C7 . . . . -1.60(16) ?
    C4 N3 N4 C7 . . . . 179.91(12) ?
    C5 N3 N4 Zn1 . . . . 160.70(10) ?
    C4 N3 N4 Zn1 . . . . -17.80(15) ?
    O1 Zn1 N4 C7 3_556 . . . -57.11(15) ?
    O1 Zn1 N4 C7 . . . . 122.89(15) ?
    N4 Zn1 N4 C7 3_556 . . . -160(6) ?
    N1 Zn1 N4 C7 . . . . -150.19(15) ?
    N1 Zn1 N4 C7 3_556 . . . 29.81(15) ?
    O1 Zn1 N4 N3 3_556 . . . 147.94(9) ?
    O1 Zn1 N4 N3 . . . . -32.06(9) ?
    N4 Zn1 N4 N3 3_556 . . . 45(6) ?
    N1 Zn1 N4 N3 . . . . 54.86(9) ?
    N1 Zn1 N4 N3 3_556 . . . -125.13(9) ?
    N2 N1 C1 C2 . . . . -0.58(16) ?
    Zn1 N1 C1 C2 . . . . -165.78(11) ?
    N2 N1 C1 C9 . . . . 177.97(13) ?
    Zn1 N1 C1 C9 . . . . 12.8(2) ?
    N1 C1 C2 C3 . . . . 0.91(18) ?
    C9 C1 C2 C3 . . . . -177.51(15) ?
    N1 N2 C3 C2 . . . . 0.52(16) ?
    C4 N2 C3 C2 . . . . -178.10(13) ?
    N1 N2 C3 C12 . . . . -177.54(13) ?
    C4 N2 C3 C12 . . . . 3.8(2) ?
    C1 C2 C3 N2 . . . . -0.84(16) ?
    C1 C2 C3 C12 . . . . 177.01(15) ?
    C3 N2 C4 N3 . . . . -109.26(15) ?
    N1 N2 C4 N3 . . . . 72.21(15) ?
    C3 N2 C4 C8 . . . . 126.92(15) ?
    N1 N2 C4 C8 . . . . -51.62(16) ?
    C5 N3 C4 N2 . . . . 128.41(15) ?
    N4 N3 C4 N2 . . . . -53.40(16) ?
    C5 N3 C4 C8 . . . . -108.87(16) ?
    N4 N3 C4 C8 . . . . 69.32(15) ?
    N4 N3 C5 C6 . . . . 1.46(17) ?
    C4 N3 C5 C6 . . . . 179.76(14) ?
    N4 N3 C5 C15 . . . . -173.97(13) ?
    C4 N3 C5 C15 . . . . 4.3(2) ?
    N3 C5 C6 C7 . . . . -0.73(17) ?
    C15 C5 C6 C7 . . . . 174.15(16) ?
    N3 N4 C7 C6 . . . . 1.08(16) ?
    Zn1 N4 C7 C6 . . . . -155.28(12) ?
    N3 N4 C7 C18 . . . . -178.12(13) ?
    Zn1 N4 C7 C18 . . . . 25.5(2) ?
    C5 C6 C7 N4 . . . . -0.23(18) ?
    C5 C6 C7 C18 . . . . 178.88(15) ?
    Zn1 O1 C8 O2 . . . . 159.40(12) ?
    Zn1 O1 C8 C4 . . . . -20.61(16) ?
    N2 C4 C8 O2 . . . . -104.57(14) ?
    N3 C4 C8 O2 . . . . 132.40(13) ?
    N2 C4 C8 O1 . . . . 75.44(16) ?
    N3 C4 C8 O1 . . . . -47.58(16) ?
    N1 C1 C9 C10 . . . . 136.65(16) ?
    C2 C1 C9 C10 . . . . -45.1(2) ?
    N1 C1 C9 C11 . . . . -100.24(18) ?
    C2 C1 C9 C11 . . . . 78.0(2) ?
    N2 C3 C12 C13 . . . . -157.28(15) ?
    C2 C3 C12 C13 . . . . 25.2(2) ?
    N2 C3 C12 C14 . . . . 78.85(19) ?
    C2 C3 C12 C14 . . . . -98.7(2) ?
    N3 C5 C15 C16 . . . . -159.12(17) ?
    C6 C5 C15 C16 . . . . 26.7(3) ?
    N3 C5 C15 C17 . . . . 77.8(2) ?
    C6 C5 C15 C17 . . . . -96.3(2) ?
    N4 C7 C18 C19 . . . . 79.98(18) ?
    C6 C7 C18 C19 . . . . -99.0(2) ?
    N4 C7 C18 C20 . . . . -156.22(15) ?
    C6 C7 C18 C20 . . . . 24.8(2) ?
