# Supplementary material for: Crystal structure of a homoleptic zinc(II) complex based on bis­(3,5-diiso­propyl­pyrazol-1-yl)acetate
Source: Acta Crystallogr E Crystallogr Commun. 2018 Aug 16;74(Pt 9):1259–62. doi: 10.1107/S2056989018011246 (PMC6127694; doi:10.1107/S2056989018011246)
Supplement: Supplementary file 2 [file e-74-01259-Isup2.hkl]

# 
# h,k,l, Fc-squared, Fo-squared, sigma(Fo-squared) and status flag 
# 
data_I
_shelx_title ' bsu008 ecb @150K Colorless Prism Monoclinic P21/c 7/1/09 ama SHELXL97' 
_shelx_refln_list_code          4 
_shelx_F_calc_maximum      167.68 
_exptl_crystal_F_000       840.00 
_reflns_d_resolution_high  0.7595 
 
loop_ 
 _symmetry_equiv_pos_as_xyz 
 'x, y, z' 
 '-x, y+1/2, -z+1/2' 
 '-x, -y, -z' 
 'x, -y-1/2, z-1/2' 
 
_cell_length_a    10.1806 
_cell_length_b    16.9578 
_cell_length_c    12.4534 
_cell_angle_alpha  90.000 
_cell_angle_beta   96.974 
_cell_angle_gamma  90.000 
 
_shelx_F_squared_multiplier     1.000 
 
loop_ 
 _refln_index_h 
 _refln_index_k 
 _refln_index_l 
 _refln_F_squared_calc 
 _refln_F_squared_meas 
 _refln_F_squared_sigma 
 _refln_observed_status 
   2   0   0     2409.01     2454.79     61.48 o 
   3   0   0      360.00      438.04     16.01 o 
   4   0   0       24.00        8.19      4.89 o 
   5   0   0     7295.03     7326.96    143.49 o 
   6   0   0       82.81       60.50      8.68 o 
   7   0   0     4085.05     4184.93     86.78 o 
   8   0   0     3364.05     3485.59     76.39 o 
   9   0   0      266.12      235.64     17.48 o 
  10   0   0     3779.33     3581.78     83.72 o 
  11   0   0      256.64      226.47     22.00 o 
  12   0   0       17.50       11.24     19.68 o 
  13   0   0      130.87       96.92     29.21 o 
   1   1   0     4947.48      749.98   2200.45 o 
   2   1   0      269.25      275.04      5.48 o 
   3   1   0       27.34       34.05      3.68 o 
   4   1   0        0.89       -3.27      4.14 o 
   5   1   0      390.57      446.21     11.27 o 
   6   1   0       80.07       90.62      7.46 o 
   7   1   0      266.65      291.50     10.67 o 
   8   1   0      187.75      187.24      9.85 o 
   9   1   0       69.13       60.40     14.30 o 
  10   1   0       15.01       27.59     30.98 o 
  11   1   0       79.54       70.46     13.08 o 
  12   1   0       50.27       57.75     17.60 o 
  13   1   0        0.78       -5.16     16.35 o 
   1   2   0     5208.38     5079.86     68.70 o 
   2   2   0     2225.55     2192.00     29.07 o 
   3   2   0      702.23      630.69     11.12 o 
   4   2   0       27.21       14.35      3.46 o 
   5   2   0     4848.90     4747.35    138.23 o 
   6   2   0      495.43      470.55     13.18 o 
   7   2   0     1848.72     1763.76     32.64 o 
   8   2   0      909.83      895.98     19.14 o 
   9   2   0        8.53       15.59      6.81 o 
  10   2   0      302.77      288.95     11.07 o 
  11   2   0      657.04      629.14     33.98 o 
  12   2   0      129.71      113.27     15.39 o 
  13   2   0      557.22      504.03     55.18 o 
   1   3   0     1941.28     1962.11     35.93 o 
   2   3   0     7438.97     7226.10     98.86 o 
   3   3   0      639.54      627.93     11.74 o 
   4   3   0     3086.72     3256.24     57.02 o 
   5   3   0       33.75       25.18      5.26 o 
   6   3   0     1177.50     1208.59     45.65 o 
   7   3   0      516.20      525.59     25.79 o 
   8   3   0      354.63      323.03     27.13 o 
   9   3   0      427.32      421.23     11.73 o 
  10   3   0      528.88      505.88     29.82 o 
  11   3   0       28.64       32.92      7.90 o 
  12   3   0        0.49        6.25     11.06 o 
  13   3   0       92.61      102.98     19.80 o 
   1   4   0     7506.02     7321.11     88.89 o 
   2   4   0     5218.75     5018.93     88.30 o 
   3   4   0     4510.08     4423.32     53.93 o 
   4   4   0     2997.90     3050.09     44.55 o 
   5   4   0     5134.16     5226.60     75.14 o 
   6   4   0     1405.22     1411.74     28.03 o 
   7   4   0      857.23      872.37     28.36 o 
   8   4   0     1537.13     1547.81     33.07 o 
   9   4   0       65.27       84.59     10.75 o 
  10   4   0     2432.09     2358.26     56.59 o 
  11   4   0      354.26      308.36     18.64 o 
  12   4   0       76.17       59.09     19.68 o 
  13   4   0      130.11      120.45     19.64 o 
   1   5   0     5547.42     5447.51     84.82 o 
   2   5   0       62.53       56.25      3.39 o 
   3   5   0      966.75     1005.31     17.37 o 
   4   5   0      223.24      214.94      5.78 o 
   5   5   0      375.75      399.25     10.17 o 
   6   5   0        0.03       -1.60      5.58 o 
   7   5   0      222.25      218.15     11.66 o 
   8   5   0      424.37      419.97     23.71 o 
   9   5   0        2.88       -3.01     11.12 o 
  10   5   0       20.15       13.01     10.84 o 
  11   5   0       55.04       45.86     13.86 o 
  12   5   0        9.15       -8.66     16.65 o 
   0   6   0     3021.49     2959.13     62.45 o 
   1   6   0     1679.09     1635.56     22.90 o 
   2   6   0     2064.28     2009.46     29.22 o 
   3   6   0    10934.65    11252.22    226.05 o 
   4   6   0     1979.89     1923.73     26.07 o 
   5   6   0      720.34      650.98     14.26 o 
   6   6   0       24.73       31.01      5.96 o 
   7   6   0      719.89      724.09     19.63 o 
   8   6   0      332.07      336.34     22.61 o 
   9   6   0      171.32      166.09     13.99 o 
  10   6   0     1088.63     1133.08     30.21 o 
  11   6   0      371.26      343.78     51.88 o 
  12   6   0      164.55      184.21     19.72 o 
   1   7   0     1442.24     1419.26     21.39 o 
   2   7   0      241.99      260.56     15.64 o 
   3   7   0      227.99      258.26     10.45 o 
   4   7   0      419.89      457.11     12.89 o 
   5   7   0       44.12       51.45      4.46 o 
   6   7   0     1382.06     1418.26     25.79 o 
   7   7   0       18.43       15.01     13.87 o 
   8   7   0       71.71       71.83     10.44 o 
   9   7   0      565.77      512.91     28.36 o 
  10   7   0        5.14       -6.89     12.47 o 
  11   7   0       35.56       45.86     15.28 o 
  12   7   0      143.05      108.21     17.27 o 
   0   8   0     3293.90     3058.24     54.72 o 
   1   8   0     4673.90     4558.37     56.91 o 
   2   8   0     2888.66     2868.46     41.00 o 
   3   8   0     1336.83     1271.92     43.08 o 
   4   8   0     4690.11     4743.26     62.59 o 
   5   8   0      681.11      669.55     13.22 o 
   6   8   0      234.15      231.33      9.70 o 
   7   8   0       30.86       42.91     14.12 o 
   8   8   0     1984.37     2110.35    106.03 o 
   9   8   0     2407.86     2338.60     79.93 o 
  10   8   0      245.89      249.31     25.91 o 
  11   8   0       17.26        9.15     17.14 o 
  12   8   0       94.72       49.60     18.17 o 
   1   9   0     1392.68     1501.17     22.38 o 
   2   9   0      222.13      231.79     12.77 o 
   3   9   0      698.68      781.60     15.26 o 
   4   9   0        2.96        3.58      5.81 o 
   5   9   0       33.48       35.20      5.76 o 
   6   9   0       44.80       48.58      7.56 o 
   7   9   0     1040.29     1096.36     56.95 o 
   8   9   0      381.77      408.79     17.89 o 
   9   9   0        0.09       23.40     12.41 o 
  10   9   0       39.03       20.93     13.10 o 
  11   9   0       30.76       25.81     15.47 o 
  12   9   0       41.60        7.47     20.83 o 
   0  10   0     4375.32     4651.44     83.71 o 
   1  10   0     1651.64     1642.14     25.14 o 
   2  10   0     2663.11     2499.80    113.11 o 
   3  10   0     1429.15     1455.77     24.87 o 
   4  10   0     2057.32     2125.98     68.38 o 
   5  10   0     1218.09     1240.34     21.17 o 
   6  10   0       51.31       50.06      5.63 o 
   7  10   0      462.90      476.34     14.17 o 
   8  10   0      437.01      410.86     55.79 o 
   9  10   0     1515.26     1517.96     77.73 o 
  10  10   0      146.13      141.14     29.33 o 
  11  10   0       11.19      -19.51     19.51 o 
   1  11   0      737.62      781.52     15.30 o 
   2  11   0      555.68      563.53     13.93 o 
   3  11   0       16.21        5.39      6.20 o 
   4  11   0      397.12      388.61     18.76 o 
   5  11   0      154.42      156.37      8.80 o 
   6  11   0       65.77       61.05      6.53 o 
   7  11   0      149.69      144.53     10.82 o 
   8  11   0      194.59      206.31     12.79 o 
   9  11   0      173.47      185.63     37.34 o 
  10  11   0        1.35        9.93     16.43 o 
  11  11   0        0.75       33.14     21.77 o 
   0  12   0      392.48      377.29     14.34 o 
   1  12   0     2460.95     2399.73     34.91 o 
   2  12   0     1069.19     1099.62     54.88 o 
   3  12   0      290.85      290.94     10.18 o 
   4  12   0     1314.55     1305.82     24.78 o 
   5  12   0      200.59      178.41     10.59 o 
   6  12   0      727.20      727.15     34.77 o 
   7  12   0       53.09       55.39      9.43 o 
   8  12   0      139.86      164.90     12.19 o 
   9  12   0      816.21      808.82     64.23 o 
  10  12   0       82.26       50.48     15.68 o 
  11  12   0      222.11      211.07     45.47 o 
   1  13   0      415.40      390.10     11.90 o 
   2  13   0      775.31      724.92     20.23 o 
   3  13   0      102.77      115.27     11.86 o 
   4  13   0        0.35       -1.22      7.39 o 
   5  13   0      128.91      124.88     12.28 o 
   6  13   0        3.18        4.70      8.37 o 
   7  13   0       94.30      109.38     20.96 o 
   8  13   0        6.20      -11.53     11.90 o 
   9  13   0       80.79      101.95     18.76 o 
  10  13   0       60.88       80.20     23.57 o 
   0  14   0        4.44       13.34     11.36 o 
   1  14   0      683.65      665.19     16.24 o 
   2  14   0     1532.69     1490.54     60.74 o 
   3  14   0      404.79      384.69     13.68 o 
   4  14   0     1055.78     1111.50     55.12 o 
   5  14   0     2715.13     2760.92    143.00 o 
   6  14   0     1279.02     1294.24     70.46 o 
   7  14   0       15.90       11.88      8.71 o 
   8  14   0        5.30        1.02     11.93 o 
   9  14   0       41.09       42.77     29.52 o 
  10  14   0       21.56       -9.56     43.39 o 
   1  15   0        0.40        8.14     13.93 o 
   2  15   0       69.87       69.22     13.75 o 
   3  15   0        4.28       -2.40     22.24 o 
   4  15   0      485.63      469.46     16.78 o 
   5  15   0      341.01      326.43     15.92 o 
   6  15   0       61.17       70.39     11.48 o 
   7  15   0      113.42      109.66     25.48 o 
   8  15   0        3.62       -2.50     13.04 o 
   9  15   0       69.97       32.37     25.82 o 
   0  16   0      341.54      415.62     50.84 o 
   1  16   0      941.44      971.64     33.00 o 
   2  16   0      378.62      368.47     18.39 o 
   3  16   0      202.33      188.90     14.98 o 
   4  16   0      119.91       92.90     14.18 o 
   5  16   0      569.44      627.85     21.67 o 
   6  16   0      217.58      206.77     15.92 o 
   7  16   0       21.67       31.46     18.64 o 
   8  16   0        7.00       23.38     20.70 o 
   9  16   0      171.35      156.10     32.54 o 
   1  17   0       10.28       19.15     11.11 o 
   2  17   0       24.71       27.79      9.31 o 
   3  17   0       86.71       89.76     18.76 o 
   4  17   0       19.02       11.22     10.15 o 
   5  17   0       25.50        7.29     15.77 o 
   6  17   0        1.15        7.22     13.40 o 
   7  17   0       30.77       17.79     23.32 o 
   8  17   0       29.40      -19.44     32.33 o 
   0  18   0      368.14      344.24     23.32 o 
   1  18   0      390.16      362.37     19.31 o 
   2  18   0      123.61      132.59     15.07 o 
   3  18   0       20.89       27.42     15.83 o 
   4  18   0      546.64      546.57     63.07 o 
   5  18   0      756.71      782.53     32.46 o 
   6  18   0      260.45      298.21     39.78 o 
   7  18   0      106.05       86.05     23.24 o 
   1  19   0       11.62       -3.64     19.60 o 
   2  19   0       79.83       88.66     24.05 o 
   3  19   0        0.57       -5.64     19.20 o 
   4  19   0        4.95       -0.15     19.50 o 
   5  19   0        2.97      -19.80     21.78 o 
   6  19   0        3.84        0.73     23.65 o 
   0  20   0      177.88      231.58     50.11 o 
   1  20   0      138.80      156.70     22.85 o 
   2  20   0      363.53      359.47     63.98 o 
   3  20   0      120.47       79.68     26.18 o 
   4  20   0       35.67       48.24     27.47 o 
   5  20   0      626.50      698.89     44.59 o 
   1  21   0       65.58       53.68     27.52 o 
   2  21   0       26.08       16.39     19.85 o 
   3  21   0        3.55        4.36     31.45 o 
   4  21   0        3.65       18.99     25.25 o 
   0  22   0       73.53       94.03     30.87 o 
   1  22   0       41.68       31.68     23.23 o 
   2  22   0       58.48        8.60     26.57 o 
 -13   1   1      405.30      385.18     32.94 o 
 -12   1   1      300.98      340.76     17.12 o 
 -11   1   1      994.23     1002.11     59.64 o 
 -10   1   1      889.08      856.73     22.34 o 
  -9   1   1      166.07      169.26     11.45 o 
  -8   1   1      674.22      732.67     22.79 o 
  -7   1   1     2001.57     1968.11     32.28 o 
  -6   1   1      113.13      185.12     10.94 o 
  -5   1   1      144.55      206.99      7.16 o 
  -4   1   1     3228.56     3164.52     45.89 o 
  -3   1   1     1112.90      961.97     15.47 o 
  -2   1   1     2872.09     2853.03     39.75 o 
  -1   1   1      567.94      586.63     10.80 o 
   1   1   1    11301.32    10788.84    174.55 o 
   2   1   1     2532.05     2501.92     44.11 o 
   3   1   1     8907.76     8655.22    143.50 o 
   4   1   1     5731.88     5803.69     88.78 o 
   5   1   1     8890.34     9358.09    139.53 o 
   6   1   1     1859.23     1896.22     33.86 o 
   7   1   1      892.44      877.97     20.40 o 
   8   1   1      585.32      573.52     15.34 o 
   9   1   1      335.11      304.85     21.76 o 
  10   1   1     1970.43     1982.48     71.25 o 
  11   1   1     1037.66     1035.02     23.61 o 
  12   1   1       63.04       81.12     16.07 o 
  13   1   1      211.59      209.73     21.92 o 
 -13   2   1       16.25       -4.20     22.79 o 
 -12   2   1       33.50       47.73     12.82 o 
 -11   2   1      103.50       96.30      9.11 o 
 -10   2   1      516.10      499.21     14.74 o 
  -9   2   1      483.85      462.37     13.30 o 
  -8   2   1      717.70      722.44     15.77 o 
  -7   2   1     1508.89     1562.48     29.82 o 
  -6   2   1      111.75      121.26     11.67 o 
  -5   2   1     1331.62     1473.58     57.20 o 
  -4   2   1      688.22      778.28     15.77 o 
  -3   2   1       16.44       16.66      2.46 o 
  -2   2   1      708.17      648.58      8.78 o 
  -1   2   1      916.09      810.68     10.30 o 
   0   2   1      658.30      575.27      8.08 o 
   1   2   1     3794.21     3725.20     51.11 o 
   2   2   1     1615.06     1645.70     27.87 o 
   3   2   1      599.91      602.93     19.68 o 
   4   2   1       75.60       91.85      5.48 o 
   5   2   1        2.01       21.37     15.03 o 
   6   2   1      380.74      413.67     12.71 o 
   7   2   1      228.71      234.14     10.65 o 
   8   2   1       87.15       74.86      9.03 o 
   9   2   1       42.79       42.42      6.62 o 
  10   2   1       48.61       39.80     13.14 o 
  11   2   1       26.23       26.72     10.51 o 
  12   2   1        0.07        1.21     13.26 o 
  13   2   1       23.37       25.02     18.79 o 
 -13   3   1      521.90      479.91     63.98 o 
 -12   3   1      472.55      507.72     28.54 o 
 -11   3   1     1046.43     1021.11     32.88 o 
 -10   3   1      366.55      382.27     15.95 o 
  -9   3   1       11.64        6.31      6.56 o 
  -8   3   1      759.70      769.08     15.01 o 
  -7   3   1      929.88      894.08     25.79 o 
  -6   3   1     1257.43     1099.72     21.02 o 
  -5   3   1      510.97      486.69      9.65 o 
  -4   3   1     3442.51     3314.77     72.84 o 
  -3   3   1     3209.86     3111.66     38.89 o 
  -2   3   1       23.31       28.29      2.50 o 
  -1   3   1       90.60       73.68      2.55 o 
   0   3   1      186.55      174.67      3.80 o 
   1   3   1     6446.78     6125.43     82.97 o 
   2   3   1     3309.64     3286.34     46.41 o 
   3   3   1     2672.86     2567.92     38.50 o 
   4   3   1     6531.65     6786.53    146.11 o 
   5   3   1     3881.80     4031.42     99.55 o 
   6   3   1     4115.52     4133.29    110.30 o 
   7   3   1      177.98      170.60      6.35 o 
   8   3   1       68.68       48.88      5.24 o 
   9   3   1       29.20       37.92      5.19 o 
  10   3   1      305.12      323.38     38.25 o 
  11   3   1     1081.40     1084.91     28.19 o 
  12   3   1      152.09      171.07     16.29 o 
  13   3   1      337.42      318.68     28.88 o 
 -13   4   1       22.54       29.07     30.45 o 
 -12   4   1        4.25       14.50     15.34 o 
 -11   4   1      179.03      173.49     14.09 o 
 -10   4   1      413.87      403.38     19.49 o 
  -9   4   1      178.95      159.82      9.12 o 
  -8   4   1     1111.66     1124.15     36.85 o 
  -7   4   1       80.05       89.31     12.16 o 
  -6   4   1      201.04      204.21      7.34 o 
  -5   4   1      526.32      584.92     11.21 o 
  -4   4   1     1642.19     1776.96     27.90 o 
  -3   4   1      543.26      557.81      9.85 o 
  -2   4   1      323.97      306.08      6.39 o 
  -1   4   1     1130.35     1212.52     16.72 o 
   0   4   1     1324.37     1256.92     17.80 o 
   1   4   1     5008.67     4984.01     66.29 o 
   2   4   1     2412.68     2350.23     35.73 o 
   3   4   1      643.83      668.84     11.12 o 
   4   4   1        7.23        6.33      3.41 o 
   5   4   1       93.20       99.92      7.16 o 
   6   4   1       17.83       35.26      7.33 o 
   7   4   1      446.61      460.06     22.12 o 
   8   4   1        2.16        0.87      8.49 o 
   9   4   1      788.87      776.01     54.33 o 
  10   4   1       13.71       19.60     11.91 o 
  11   4   1      137.11      137.18     14.89 o 
  12   4   1        5.84        4.51     13.61 o 
 -13   5   1       54.78       67.71     42.65 o 
 -12   5   1      362.65      333.71     24.44 o 
 -11   5   1      535.16      545.74     25.54 o 
 -10   5   1     1230.95     1192.04     28.14 o 
  -9   5   1       98.35       78.46      9.40 o 
  -8   5   1      153.94      134.57     10.59 o 
  -7   5   1     2160.76     2235.03     40.26 o 
  -6   5   1       16.70       19.24      5.39 o 
  -5   5   1      860.91      750.94     24.51 o 
  -4   5   1     2390.61     2351.97     31.15 o 
  -3   5   1     3012.11     3102.54     40.10 o 
  -2   5   1      465.48      423.29      8.39 o 
  -1   5   1        9.77       12.29      2.51 o 
   0   5   1     7452.20     7212.42     87.88 o 
   1   5   1    19800.26    19242.55    237.78 o 
   2   5   1     1719.59     1651.15     28.78 o 
   3   5   1     9551.68     9502.20    128.16 o 
   4   5   1     1890.19     1874.38     29.78 o 
   5   5   1     2721.06     2745.33     59.34 o 
   6   5   1     4632.79     4588.83     77.24 o 
   7   5   1     1609.72     1636.36     50.90 o 
   8   5   1      554.33      561.81     18.94 o 
   9   5   1      227.39      243.76     20.29 o 
  10   5   1     1269.05     1273.17     32.56 o 
  11   5   1     1312.71     1246.61     32.40 o 
  12   5   1       43.59       29.39     17.98 o 
 -12   6   1       62.94       71.08     15.80 o 
 -11   6   1       25.67       38.26     14.95 o 
 -10   6   1       56.75       59.73     12.04 o 
  -9   6   1     1506.00     1472.61     67.28 o 
  -8   6   1      602.18      582.41     18.79 o 
  -7   6   1       11.95       14.58     11.12 o 
  -6   6   1       97.50       82.71      6.87 o 
  -5   6   1      589.20      615.09     18.27 o 
  -4   6   1        5.96       13.04      3.77 o 
  -3   6   1        0.77        0.18      3.43 o 
  -2   6   1      758.27      803.82     17.60 o 
  -1   6   1     2162.37     2223.83     30.23 o 
   0   6   1      358.54      333.28      6.96 o 
   1   6   1     1291.84     1382.70     21.34 o 
   2   6   1      127.01      131.66      4.96 o 
   3   6   1       10.11       12.13      5.07 o 
   4   6   1        7.14       11.24      4.03 o 
   5   6   1      131.16      125.39      6.48 o 
   6   6   1        2.02       13.43      6.87 o 
   7   6   1        5.69        2.39      7.40 o 
   8   6   1      387.07      378.91     16.05 o 
   9   6   1       84.18      104.54     14.53 o 
  10   6   1       41.82       50.42     33.24 o 
  11   6   1      112.85      104.98     17.36 o 
  12   6   1        4.54        3.33     14.91 o 
 -12   7   1      369.29      323.37     22.04 o 
 -11   7   1      547.33      514.31     31.65 o 
 -10   7   1      595.11      609.23     22.04 o 
  -9   7   1     1057.02     1080.13     34.83 o 
  -8   7   1      736.92      744.29     30.37 o 
  -7   7   1      193.74      229.81     22.31 o 
  -6   7   1      252.39      231.51      9.59 o 
  -5   7   1        8.13        6.89      4.34 o 
  -4   7   1     5189.41     5157.88     77.61 o 
  -3   7   1     1449.85     1412.43     49.44 o 
  -2   7   1      171.93      153.25      5.19 o 
  -1   7   1        6.91       25.00      3.89 o 
   0   7   1      853.91      768.27     14.61 o 
   1   7   1    11119.21    10929.92    130.01 o 
   2   7   1     5161.10     5014.00     82.38 o 
   3   7   1      615.47      552.34     19.62 o 
   4   7   1     2123.42     2204.83     39.17 o 
   5   7   1       12.51       10.81      4.77 o 
   6   7   1     3087.06     3186.46     92.76 o 
   7   7   1      243.10      255.54     12.72 o 
   8   7   1      503.30      513.86     18.36 o 
   9   7   1      297.53      298.27     16.88 o 
  10   7   1       43.09       85.19     16.01 o 
  11   7   1      325.25      346.76     27.81 o 
  12   7   1       88.76       84.76     32.33 o 
 -12   8   1        1.52       -8.20     16.80 o 
 -11   8   1      144.04      169.63     17.61 o 
 -10   8   1       74.82       65.23     30.92 o 
  -9   8   1       18.49       43.36     13.34 o 
  -8   8   1      299.05      306.68     24.26 o 
  -7   8   1      326.33      316.32     16.01 o 
  -6   8   1       30.06       36.45      6.34 o 
  -5   8   1        7.65        5.25      4.89 o 
  -4   8   1      710.90      816.56     34.53 o 
  -3   8   1       28.86       33.23      4.47 o 
  -2   8   1       60.74       70.43      4.32 o 
  -1   8   1      886.39      958.72     15.72 o 
   0   8   1      227.06      238.50      6.43 o 
   1   8   1       12.16        4.61      4.11 o 
   2   8   1      251.67      237.74     10.39 o 
   3   8   1      112.84      112.65      6.08 o 
   4   8   1       34.24       32.65      5.60 o 
   5   8   1        1.95        4.42      3.18 o 
   6   8   1      244.31      279.09     10.60 o 
   7   8   1      543.94      514.92     17.33 o 
   8   8   1      875.76      908.54     26.25 o 
   9   8   1       78.20       86.25     12.58 o 
  10   8   1       50.83       40.42     12.67 o 
  11   8   1       98.18       76.34     18.05 o 
  12   8   1        1.33       -0.05     28.04 o 
 -12   9   1       70.44       69.10     29.33 o 
 -11   9   1       35.42       50.64     13.58 o 
 -10   9   1      237.03      199.62     16.44 o 
  -9   9   1     2988.21     3016.15    181.74 o 
  -8   9   1      321.48      373.77     41.92 o 
  -7   9   1      139.49      152.25      9.93 o 
  -6   9   1       96.48       91.21      6.20 o 
  -5   9   1      697.79      696.57     13.95 o 
  -4   9   1     3302.49     3387.63     48.95 o 
  -3   9   1      168.18      140.41      6.99 o 
  -2   9   1      505.31      458.09     10.11 o 
  -1   9   1      951.45      936.57     15.81 o 
   0   9   1     1693.36     1748.72     25.53 o 
   1   9   1    12885.30    13099.48    152.64 o 
   2   9   1      734.00      678.50     13.79 o 
   3   9   1     1796.89     1704.44     27.23 o 
   4   9   1      604.86      630.95     14.47 o 
   5   9   1     3295.02     3438.40     43.17 o 
   6   9   1     1738.79     1775.90     61.84 o 
   7   9   1      278.63      275.62     14.56 o 
   8   9   1     1035.52     1077.23     30.35 o 
   9   9   1     1812.31     1780.53     90.14 o 
  10   9   1      114.65       85.35     18.44 o 
  11   9   1      115.02       84.49     17.13 o 
  12   9   1      117.85       90.38     38.68 o 
 -11  10   1        0.95        7.74     25.48 o 
 -10  10   1       16.76        4.50     12.72 o 
  -9  10   1       34.04       26.07     12.36 o 
  -8  10   1      316.26      304.08     16.19 o 
  -7  10   1       90.73       89.62      8.33 o 
  -6  10   1      267.59      254.95      8.75 o 
  -5  10   1      210.41      223.30     16.01 o 
  -4  10   1      208.43      251.02      9.34 o 
  -3  10   1        2.80        9.61      5.20 o 
  -2  10   1      221.03      209.55     15.09 o 
  -1  10   1      143.05      155.24      6.52 o 
   0  10   1      434.42      460.51     10.58 o 
   1  10   1      672.70      698.61     13.34 o 
   2  10   1      381.31      373.80     10.01 o 
   3  10   1       46.80       48.68      6.45 o 
   4  10   1     1251.36     1393.45     32.45 o 
   5  10   1        8.29       10.24      5.24 o 
   6  10   1      260.21      259.84     24.14 o 
   7  10   1       24.72       25.14      8.10 o 
   8  10   1      162.71      162.18     30.19 o 
   9  10   1        9.42       12.96     13.71 o 
  10  10   1       13.73       44.49     17.11 o 
  11  10   1      203.51      232.91     32.39 o 
 -11  11   1      238.62      210.28     21.26 o 
 -10  11   1      687.86      634.80     37.28 o 
  -9  11   1     1851.47     1864.60    111.65 o 
  -8  11   1      601.45      634.17     46.44 o 
  -7  11   1      139.45      141.83     23.83 o 
  -6  11   1       17.63       19.46      6.81 o 
  -5  11   1      135.77      134.93      7.73 o 
  -4  11   1     2455.43     2486.89     37.77 o 
  -3  11   1      524.25      532.13     13.26 o 
  -2  11   1     2374.05     2362.46     34.38 o 
  -1  11   1      281.57      260.26     16.38 o 
   0  11   1     1785.47     1752.80     25.93 o 
   1  11   1     3774.17     3822.40     53.17 o 
   2  11   1     2099.90     2070.39     44.67 o 
   3  11   1      721.13      651.41     31.84 o 
   4  11   1      556.96      570.99     32.82 o 
   5  11   1      302.43      287.88     10.78 o 
   6  11   1      991.04     1021.56     34.22 o 
   7  11   1      218.43      224.46     12.39 o 
   8  11   1      239.79      250.08     18.88 o 
   9  11   1      393.22      363.08     21.92 o 
  10  11   1      258.55      265.85     23.27 o 
  11  11   1      161.81      139.30     31.86 o 
 -11  12   1       30.11       33.01     26.07 o 
 -10  12   1        0.46      -19.31     19.31 o 
  -9  12   1       11.01       11.71     10.09 o 
  -8  12   1      127.52      126.92     16.62 o 
  -7  12   1      488.80      457.30     14.15 o 
  -6  12   1      144.76      119.89      9.61 o 
  -5  12   1       67.48       72.09      7.25 o 
  -4  12   1       33.13       28.88      7.26 o 
  -3  12   1      291.57      281.21     15.58 o 
  -2  12   1        0.20       -1.09      6.04 o 
  -1  12   1      519.28      539.49     12.19 o 
   0  12   1     1261.84     1255.36     26.46 o 
   1  12   1     1794.56     1858.49     27.98 o 
   2  12   1      449.78      450.96     17.60 o 
   3  12   1      172.77      172.97     10.54 o 
   4  12   1      141.71      131.35      8.70 o 
   5  12   1       47.15       49.60      9.91 o 
   6  12   1       47.37       53.11      7.05 o 
   7  12   1        0.33        3.06      8.21 o 
   8  12   1      348.97      315.01     20.78 o 
   9  12   1       20.31       18.15     18.82 o 
  10  12   1        3.88       41.18     15.22 o 
  11  12   1        8.07       23.64     27.76 o 
 -10  13   1       95.10       91.66     21.34 o 
  -9  13   1      660.44      680.42     23.42 o 
  -8  13   1      148.75      153.71     14.66 o 
  -7  13   1        6.93       -3.95      7.49 o 
  -6  13   1      666.70      629.87     36.54 o 
  -5  13   1      897.13      901.79     55.79 o 
  -4  13   1      286.11      285.68     12.68 o 
  -3  13   1      337.73      336.94     12.34 o 
  -2  13   1      378.45      387.11     11.93 o 
  -1  13   1     1280.74     1259.30     22.38 o 
   0  13   1       62.32       76.38      7.90 o 
   1  13   1     2229.15     2263.78     34.13 o 
   2  13   1     1182.70     1220.99     40.21 o 
   3  13   1      410.39      414.34     14.11 o 
   4  13   1      852.09      895.82     21.82 o 
   5  13   1     2024.52     2122.30     85.25 o 
   6  13   1     1568.86     1588.39     75.23 o 
   7  13   1        3.95        9.32     23.34 o 
   8  13   1       12.34       15.53      9.83 o 
   9  13   1      438.87      442.29     26.29 o 
  10  13   1       30.46        8.91     19.26 o 
 -10  14   1       13.27       12.36     27.18 o 
  -9  14   1        0.75        4.54     12.44 o 
  -8  14   1       87.42       64.04     15.07 o 
  -7  14   1       22.55       23.84      9.90 o 
  -6  14   1      504.25      516.83     16.12 o 
  -5  14   1      226.76      202.61     13.34 o 
  -4  14   1       21.91       21.58      8.56 o 
  -3  14   1        2.39        1.41      7.82 o 
  -2  14   1       34.36       39.01      8.51 o 
  -1  14   1      221.12      201.59      9.11 o 
   0  14   1      801.32      795.58     17.62 o 
   1  14   1        0.43        9.87      6.18 o 
   2  14   1        6.03        4.53      7.19 o 
   3  14   1      157.58      153.85     13.93 o 
   4  14   1      301.02      302.79     14.30 o 
   5  14   1       69.62       75.94     11.77 o 
   6  14   1      218.72      237.55     12.63 o 
   7  14   1      112.82       98.86      8.32 o 
   8  14   1       64.96       30.19     11.77 o 
   9  14   1       61.67       52.37     30.62 o 
  10  14   1       25.63        4.71     29.82 o 
  -9  15   1      265.16      219.82     23.34 o 
  -8  15   1      266.38      297.49     31.53 o 
  -7  15   1      367.30      421.75     23.83 o 
  -6  15   1      495.78      549.05     16.97 o 
  -5  15   1      587.08      577.02     22.73 o 
  -4  15   1      103.32      114.10     12.01 o 
  -3  15   1      162.04      174.80     11.95 o 
  -2  15   1     1947.76     2017.10     34.40 o 
  -1  15   1      323.46      328.05     12.79 o 
   0  15   1      438.27      430.00     13.02 o 
   1  15   1      748.71      722.39     18.58 o 
   2  15   1     2442.07     2431.40     42.20 o 
   3  15   1      311.98      314.88     15.24 o 
   4  15   1      225.08      243.84     14.77 o 
   5  15   1     1144.29     1110.15     26.42 o 
   6  15   1     1136.85     1139.76     33.24 o 
   7  15   1       44.50       25.51     10.51 o 
   8  15   1       69.81       93.66     18.93 o 
   9  15   1       34.51       12.30     27.83 o 
  -9  16   1        6.68        7.99     26.52 o 
  -8  16   1       26.50       12.57     16.52 o 
  -7  16   1       40.26       25.22     22.18 o 
  -6  16   1        2.03      -11.03     12.59 o 
  -5  16   1       88.35       96.21     12.95 o 
  -4  16   1      223.27      219.59     16.01 o 
  -3  16   1       35.61       55.16     11.62 o 
  -2  16   1      412.26      384.30     15.46 o 
  -1  16   1      388.86      353.40     13.78 o 
   0  16   1      228.35      213.81     11.61 o 
   1  16   1        5.77        2.13     14.54 o 
   2  16   1      266.73      239.37     13.43 o 
   3  16   1      475.46      454.09     16.46 o 
   4  16   1        4.85        8.31     10.11 o 
   5  16   1       39.89       60.80     12.89 o 
   6  16   1      165.76      165.83     14.51 o 
   7  16   1       70.41       77.08     15.85 o 
   8  16   1      347.32      315.40     31.84 o 
   9  16   1       49.94        8.35     32.48 o 
  -8  17   1      279.77      258.11     38.44 o 
  -7  17   1       58.90       65.27     24.44 o 
  -6  17   1      287.95      278.31     18.73 o 
  -5  17   1      222.19      220.93     20.23 o 
  -4  17   1       27.02       20.47     12.52 o 
  -3  17   1       57.61       55.77     13.56 o 
  -2  17   1        3.13       10.59     11.45 o 
  -1  17   1     1408.81     1366.97     28.30 o 
   0  17   1      913.44      916.51     30.62 o 
   1  17   1      885.59      858.91     21.89 o 
   2  17   1      182.09      199.54     17.29 o 
   3  17   1       11.47        3.98     12.70 o 
   4  17   1       69.69       81.86     14.61 o 
   5  17   1      381.53      447.80     33.67 o 
   6  17   1      126.10      143.11     34.83 o 
   7  17   1       34.38       46.59     38.56 o 
   8  17   1       58.15       51.03     26.41 o 
  -7  18   1        1.93       25.15     26.93 o 
  -6  18   1       94.33      112.66     19.39 o 
  -5  18   1        3.41      -11.87     16.25 o 
  -4  18   1       72.59       75.45     17.50 o 
  -3  18   1        5.76        0.59     17.78 o 
  -2  18   1       29.14       11.97     14.94 o 
  -1  18   1      165.36      184.84     13.87 o 
   0  18   1       26.13        8.75     11.31 o 
   1  18   1        0.62        2.98     11.13 o 
   2  18   1       14.72       47.91     32.02 o 
   3  18   1       15.92       38.88     14.77 o 
   4  18   1        7.24       16.20     13.57 o 
   5  18   1       43.35       55.92     20.63 o 
   6  18   1        4.27       14.26     20.36 o 
   7  18   1        0.13      -23.28     23.28 o 
  -7  19   1       90.63      125.25     44.96 o 
  -6  19   1      305.06      296.72     30.32 o 
  -5  19   1      400.71      419.03     35.16 o 
  -4  19   1       38.74       32.65     24.83 o 
  -3  19   1       18.80       25.19     13.73 o 
  -2  19   1      477.53      463.11     23.19 o 
  -1  19   1      339.92      364.44     22.73 o 
   0  19   1      611.92      624.88     27.80 o 
   1  19   1      441.82      418.39     43.75 o 
   2  19   1      831.16      822.84     39.38 o 
   3  19   1       80.58       78.07     24.75 o 
   4  19   1       99.43       97.01     19.31 o 
   5  19   1      745.42      703.27     39.40 o 
   6  19   1      174.61      115.30     31.63 o 
  -5  20   1        7.51      -25.59     28.05 o 
  -4  20   1      135.77      146.30     30.55 o 
  -3  20   1      134.82      136.33     21.75 o 
  -2  20   1       14.88        9.60     21.64 o 
  -1  20   1        0.03       -3.75     20.65 o 
   0  20   1        0.92      -16.89     16.89 o 
   1  20   1        0.33      -12.93     16.98 o 
   2  20   1       20.44       15.83     19.55 o 
   3  20   1      179.35      164.68     25.55 o 
   4  20   1       51.27       29.49     27.99 o 
   5  20   1       19.47       -1.05     28.91 o 
  -4  21   1        7.77       30.84     30.91 o 
  -3  21   1       67.17      106.83     29.86 o 
  -2  21   1       96.58       89.16     24.94 o 
  -1  21   1      172.47      137.37     39.72 o 
   0  21   1      260.87      277.38     32.88 o 
   1  21   1       85.21       30.25     24.62 o 
   2  21   1      200.06      231.07     26.13 o 
   3  21   1       65.04      115.95     45.28 o 
   4  21   1       17.90        1.77     43.75 o 
  -2  22   1       14.71        0.10     30.69 o 
  -1  22   1      125.18      106.48     28.38 o 
   0  22   1       17.43       41.65     21.83 o 
   1  22   1        0.07      -21.65     25.93 o 
 -13   0   2      378.34      351.87     35.08 o 
 -12   0   2      163.80      166.83     19.56 o 
 -11   0   2      956.06     1067.47     37.89 o 
 -10   0   2     1889.44     1905.78     51.33 o 
  -9   0   2      636.77      663.78     24.44 o 
  -8   0   2     1595.66     1619.66     40.58 o 
  -7   0   2      397.26      388.05     16.62 o 
  -6   0   2      734.35      622.59     18.58 o 
  -5   0   2     1740.26     2126.75     45.34 o 
  -4   0   2     2321.64     2295.90     48.52 o 
  -3   0   2      343.88      312.03      8.07 o 
  -2   0   2     3423.39     3402.48     66.12 o 
  -1   0   2       51.82       40.82      3.30 o 
   0   0   2    15316.87    15052.12    239.80 o 
   1   0   2     4815.75     4518.84     87.14 o 
   2   0   2      142.55      144.83      7.58 o 
   3   0   2      121.64      169.15     11.00 o 
   4   0   2     2298.36     2358.60     63.92 o 
   5   0   2      509.23      540.21     21.76 o 
   6   0   2      960.28      912.25     32.51 o 
   7   0   2     4552.82     4613.80    115.62 o 
   8   0   2      761.28      833.42     27.13 o 
   9   0   2      174.59      189.44     15.64 o 
  10   0   2     1981.49     2030.93     53.41 o 
  11   0   2      224.47      231.61     21.14 o 
  12   0   2      298.99      309.83     28.84 o 
  13   0   2        8.33       -1.96     39.60 o 
 -13   1   2        0.80       12.91     25.52 o 
 -12   1   2        3.96       -2.38     12.96 o 
 -11   1   2       10.30       20.95      9.10 o 
 -10   1   2        0.35       -1.07      8.20 o 
  -9   1   2      729.84      720.78     24.26 o 
  -8   1   2      291.51      301.77     19.37 o 
  -7   1   2        1.44        2.64      5.69 o 
  -6   1   2      664.51      719.70     14.30 o 
  -5   1   2     1214.34     1287.91     21.17 o 
  -4   1   2     2670.96     2669.09     35.93 o 
  -3   1   2     1071.33     1061.28     21.21 o 
  -2   1   2     1182.84     1155.14     14.14 o 
  -1   1   2      590.09      604.93      7.30 o 
   0   1   2       11.33       17.07      1.29 o 
   1   1   2    14270.30    14455.48    187.68 o 
   2   1   2      420.45      416.33      9.12 o 
   3   1   2      158.30      147.48      7.51 o 
   4   1   2      166.75      204.56      9.14 o 
   5   1   2      484.57      529.94     15.62 o 
   6   1   2        8.72       14.62      5.40 o 
   7   1   2      116.53      128.17      9.50 o 
   8   1   2      180.27      176.77     11.45 o 
   9   1   2       74.17       61.94      9.58 o 
  10   1   2       33.12       38.89     10.14 o 
  11   1   2      141.96      132.08     14.97 o 
  12   1   2       22.38       28.28     18.03 o 
 -13   2   2     1526.56     1416.04     61.31 o 
 -12   2   2      393.72      425.42     19.98 o 
 -11   2   2     1709.34     1800.20     33.28 o 
 -10   2   2      619.14      611.75     15.85 o 
  -9   2   2      239.13      207.03      8.95 o 
  -8   2   2     3014.18     3072.92     53.04 o 
  -7   2   2      758.82      749.53     20.11 o 
  -6   2   2     2421.77     2450.65     35.43 o 
  -5   2   2      859.47      689.45     10.89 o 
  -4   2   2      917.10      800.18     11.87 o 
  -3   2   2    28117.14    27706.36    310.13 o 
  -2   2   2     3206.68     3184.23     34.52 o 
  -1   2   2      437.52      482.72      6.24 o 
   0   2   2     4134.08     4215.78     53.20 o 
   1   2   2     1165.17     1066.65     18.15 o 
   2   2   2    13580.78    13383.26    196.57 o 
   3   2   2     3307.71     3171.41     67.53 o 
   4   2   2     3415.80     3525.39     49.49 o 
   5   2   2     3742.15     3772.13     59.88 o 
   6   2   2     2000.69     2021.81     36.71 o 
   7   2   2     4349.25     4459.02     74.49 o 
   8   2   2       74.11       51.63      8.57 o 
   9   2   2       36.38       25.12     11.55 o 
  10   2   2      132.32      136.28      7.22 o 
  11   2   2      728.71      772.02     23.12 o 
  12   2   2      923.07      903.60     30.38 o 
 -13   3   2       11.62       -1.77     27.50 o 
 -12   3   2        2.48       10.87     14.38 o 
 -11   3   2        3.48       14.50     10.01 o 
 -10   3   2      630.29      614.88     16.76 o 
  -9   3   2      114.50       98.85      8.59 o 
  -8   3   2       98.71      120.21      7.35 o 
  -7   3   2      164.05      176.87      9.66 o 
  -6   3   2        6.09       11.23      4.11 o 
  -5   3   2      523.32      597.56     11.27 o 
  -4   3   2      108.57      135.97      4.77 o 
  -3   3   2      573.12      572.73      8.54 o 
  -2   3   2      135.62      134.85      4.64 o 
  -1   3   2     7443.74     7226.17     86.33 o 
   0   3   2     7884.08     8004.18     99.83 o 
   1   3   2      406.96      429.62      8.64 o 
   2   3   2     1055.85     1029.03     21.33 o 
   3   3   2      489.25      482.33     11.19 o 
   4   3   2      324.52      368.04     10.45 o 
   5   3   2        2.42        8.97      4.27 o 
   6   3   2      322.87      335.89     11.51 o 
   7   3   2      753.10      720.51     18.09 o 
   8   3   2      321.06      317.73     13.28 o 
   9   3   2      581.58      540.85     18.34 o 
  10   3   2      289.69      269.05     15.40 o 
  11   3   2        9.61       13.80     17.60 o 
  12   3   2       52.56       41.29     16.56 o 
 -13   4   2      177.34      202.89     34.42 o 
 -12   4   2      116.95       97.67     16.68 o 
 -11   4   2      765.42      827.84     40.88 o 
 -10   4   2     1254.32     1273.67     30.25 o 
  -9   4   2      444.03      420.06     29.03 o 
  -8   4   2      412.53      444.63     11.91 o 
  -7   4   2      927.37      939.48     17.47 o 
  -6   4   2     1894.48     1879.87     28.31 o 
  -5   4   2      193.77      153.19      5.90 o 
  -4   4   2      706.56      658.71     11.46 o 
  -3   4   2     1105.76     1030.15     14.82 o 
  -2   4   2      328.68      306.68      5.96 o 
  -1   4   2      734.66      817.07     13.20 o 
   0   4   2       10.64        9.01      2.93 o 
   1   4   2      595.08      632.22     11.32 o 
   2   4   2     7033.75     6905.21    105.90 o 
   3   4   2      485.77      454.31     11.36 o 
   4   4   2     4358.89     4324.98     84.52 o 
   5   4   2     1042.53     1035.90     21.91 o 
   6   4   2     2754.89     2813.33     57.26 o 
   7   4   2     2040.31     2051.91     71.25 o 
   8   4   2       51.29       36.07     11.02 o 
   9   4   2       15.14       30.67     30.74 o 
  10   4   2      632.09      682.55     26.37 o 
  11   4   2      924.76      930.39     67.10 o 
  12   4   2      444.01      441.68     31.78 o 
 -13   5   2        0.11       29.58     36.54 o 
 -12   5   2       64.17       58.57     15.95 o 
 -11   5   2       11.73       16.06     12.97 o 
 -10   5   2        4.06        8.56     10.04 o 
  -9   5   2      165.58      167.19     10.54 o 
  -8   5   2        3.23       10.67      7.43 o 
  -7   5   2      424.24      437.57     33.43 o 
  -6   5   2       28.42       29.17      5.96 o 
  -5   5   2      134.72      134.05      8.80 o 
  -4   5   2     2329.89     2508.86     43.51 o 
  -3   5   2     1170.02     1238.05     24.87 o 
  -2   5   2      718.96      690.23     11.02 o 
  -1   5   2     1707.86     1772.83     24.41 o 
   0   5   2     3817.53     3811.64     53.17 o 
   1   5   2      259.06      268.94      6.24 o 
   2   5   2       92.71       90.57      4.87 o 
   3   5   2      444.64      484.53     10.29 o 
   4   5   2     1175.58     1284.05     45.28 o 
   5   5   2      317.31      319.72     11.92 o 
   6   5   2      797.76      839.65     32.51 o 
   7   5   2        3.48       10.92      8.35 o 
   8   5   2      326.04      344.66     15.71 o 
   9   5   2      440.49      409.76     23.56 o 
  10   5   2       29.83       55.90     16.07 o 
  11   5   2        1.14       13.42     15.17 o 
  12   5   2        0.07       12.70     20.02 o 
 -12   6   2      335.79      354.63     21.52 o 
 -11   6   2     1166.76     1208.82     30.29 o 
 -10   6   2      967.23      971.08     75.47 o 
  -9   6   2      899.35      906.74     24.57 o 
  -8   6   2       81.22       80.61      8.40 o 
  -7   6   2     1772.30     1935.14     42.47 o 
  -6   6   2      241.73      213.22     20.41 o 
  -5   6   2       82.36       59.07      4.86 o 
  -4   6   2     2068.90     2006.50     27.57 o 
  -3   6   2     8354.09     8120.58     96.19 o 
  -2   6   2     2869.22     2712.52     41.62 o 
  -1   6   2       54.24       28.36      2.85 o 
   0   6   2      348.36      408.54      8.38 o 
   1   6   2      387.25      343.41      7.87 o 
   2   6   2     4719.77     4671.45    159.56 o 
   3   6   2     5335.95     5397.77    119.84 o 
   4   6   2     3387.86     3288.92     50.11 o 
   5   6   2     1145.91     1090.49     22.79 o 
   6   6   2     2688.12     2781.58    102.54 o 
   7   6   2     3363.20     3498.61     67.47 o 
   8   6   2       18.04       25.16      9.90 o 
   9   6   2       52.14       49.52     12.70 o 
  10   6   2      395.71      426.06     19.19 o 
  11   6   2     1259.06     1214.25     37.47 o 
  12   6   2      294.33      290.70     27.20 o 
 -12   7   2        3.40       21.44     43.82 o 
 -11   7   2        3.90       20.30     11.99 o 
 -10   7   2       81.94       79.49     12.63 o 
  -9   7   2      122.12      129.78     11.36 o 
  -8   7   2      375.04      391.36     15.16 o 
  -7   7   2      405.33      372.07     26.22 o 
  -6   7   2      245.04      238.90      9.73 o 
  -5   7   2       83.66       80.05      6.60 o 
  -4   7   2      127.60      146.85      5.70 o 
  -3   7   2       53.25       65.94      7.21 o 
  -2   7   2       59.30       89.95      4.62 o 
  -1   7   2      952.38      949.21     14.64 o 
   0   7   2     5048.88     5080.17     85.92 o 
   1   7   2      140.24      160.56     10.45 o 
   2   7   2      169.82      212.46      8.31 o 
   3   7   2       12.37       10.46      4.79 o 
   4   7   2     2078.20     2273.44     45.59 o 
   5   7   2      133.34      144.54     14.54 o 
   6   7   2       32.08       33.97      7.62 o 
   7   7   2      212.09      229.93     14.61 o 
   8   7   2       45.45       40.03     11.61 o 
   9   7   2       15.69       21.88     13.45 o 
  10   7   2      200.11      195.45     17.38 o 
  11   7   2       85.17       78.44     16.21 o 
  12   7   2      274.63      263.59     30.86 o 
 -12   8   2      160.71      155.00     23.20 o 
 -11   8   2      161.26      173.58     15.58 o 
 -10   8   2      866.20      912.56     27.68 o 
  -9   8   2     1699.03     1700.46     37.09 o 
  -8   8   2     2575.56     2703.37    110.67 o 
  -7   8   2      264.70      281.64     11.01 o 
  -6   8   2      684.84      673.29     15.03 o 
  -5   8   2      349.22      311.22      8.68 o 
  -4   8   2      906.66      905.17     20.53 o 
  -3   8   2       44.18       29.33      4.76 o 
  -2   8   2       90.73       66.22      4.32 o 
  -1   8   2      418.24      362.37     10.02 o 
   0   8   2       29.01       41.07      4.06 o 
   1   8   2     2188.10     2077.86     54.63 o 
   2   8   2     2852.68     2883.84    100.04 o 
   3   8   2      245.43      223.41      8.20 o 
   4   8   2     1811.52     1761.90     30.48 o 
   5   8   2      312.90      294.84     25.36 o 
   6   8   2     1587.27     1657.98     34.39 o 
   7   8   2      110.95      135.85     13.53 o 
   8   8   2      370.29      380.30     17.61 o 
   9   8   2      826.58      911.04     78.40 o 
  10   8   2       54.20       64.72     16.38 o 
  11   8   2       61.78       91.63     17.23 o 
  12   8   2       32.02       30.29     25.02 o 
 -12   9   2      284.97      215.07     30.64 o 
 -11   9   2        2.85        7.36     13.65 o 
 -10   9   2        0.01       -6.11     12.49 o 
  -9   9   2      107.38      114.49     21.76 o 
  -8   9   2       99.32       92.27     10.23 o 
  -7   9   2       38.47       30.21      6.73 o 
  -6   9   2      398.00      393.16     10.72 o 
  -5   9   2      135.49      142.38      6.99 o 
  -4   9   2       19.52       16.39      4.37 o 
  -3   9   2       32.31       39.06      5.39 o 
  -2   9   2       64.46       77.91      6.78 o 
  -1   9   2       19.59       16.18      4.42 o 
   0   9   2      826.55      870.91     25.79 o 
   1   9   2      425.03      495.48     11.31 o 
   2   9   2      170.25      198.12      8.07 o 
   3   9   2      327.34      322.60      9.87 o 
   4   9   2        2.26        0.46      5.79 o 
   5   9   2      141.05      142.98      6.31 o 
   6   9   2     1180.55     1155.91     36.05 o 
   7   9   2       48.54       53.41     11.64 o 
   8   9   2        0.42       -3.19     11.38 o 
   9   9   2      105.04       78.42     20.53 o 
  10   9   2      179.58      135.50     18.11 o 
  11   9   2       16.51       -1.54     21.83 o 
 -11  10   2      181.40      202.88     26.16 o 
 -10  10   2      399.97      370.88     19.29 o 
  -9  10   2     1530.74     1565.48     30.38 o 
  -8  10   2      255.94      277.83     14.97 o 
  -7  10   2      610.44      665.33     16.97 o 
  -6  10   2       32.70       35.26      5.93 o 
  -5  10   2      225.61      246.21      8.69 o 
  -4  10   2     2055.82     2072.38     53.17 o 
  -3  10   2      382.96      361.31     10.54 o 
  -2  10   2     1384.25     1313.19     20.39 o 
  -1  10   2      671.95      687.70     13.27 o 
   0  10   2      331.97      364.00      9.20 o 
   1  10   2     5529.20     5392.59    134.69 o 
   2  10   2      717.26      658.74     14.88 o 
   3  10   2     2763.76     2687.36     41.11 o 
   4  10   2      353.74      319.14     11.36 o 
   5  10   2      858.63      913.88     18.10 o 
   6  10   2     1781.27     1827.79     91.79 o 
   7  10   2      789.49      755.12     23.49 o 
   8  10   2     1219.15     1219.91     42.23 o 
   9  10   2     1047.54      995.15     58.48 o 
  10  10   2      322.29      325.77     23.71 o 
  11  10   2       91.24      106.57     29.64 o 
 -11  11   2       28.19       34.22     25.42 o 
 -10  11   2      432.15      424.13     22.98 o 
  -9  11   2       81.84      102.12     13.34 o 
  -8  11   2        5.96        7.05      9.04 o 
  -7  11   2      148.38      147.92     10.48 o 
  -6  11   2      234.51      232.60     10.46 o 
  -5  11   2       15.53        6.81      5.86 o 
  -4  11   2      134.45      150.90      8.54 o 
  -3  11   2       34.00       46.49      7.09 o 
  -2  11   2        4.51        4.38      4.45 o 
  -1  11   2      414.29      433.83     10.50 o 
   0  11   2      575.49      618.08     13.57 o 
   1  11   2     1280.42     1359.89     30.31 o 
   2  11   2      224.82      250.27     10.16 o 
   3  11   2       70.90       65.91      6.78 o 
   4  11   2       12.77        2.45      7.19 o 
   5  11   2        0.67        4.97      8.46 o 
   6  11   2      228.64      248.32     16.44 o 
   7  11   2      182.63      179.24     14.55 o 
   8  11   2        2.92       15.33     21.27 o 
   9  11   2      128.39      108.82     16.19 o 
  10  11   2        9.76       15.13     19.15 o 
  11  11   2       12.83       20.04     31.01 o 
 -11  12   2      211.81      254.10     35.57 o 
 -10  12   2      648.58      691.57     90.26 o 
  -9  12   2      498.83      522.59     20.04 o 
  -8  12   2      755.85      807.55     53.59 o 
  -7  12   2      388.37      405.41     25.18 o 
  -6  12   2      912.02      965.98     20.11 o 
  -5  12   2      503.96      475.73     14.85 o 
  -4  12   2      155.66      162.52      9.92 o 
  -3  12   2      149.70      164.55     11.67 o 
  -2  12   2      279.19      272.30     10.20 o 
  -1  12   2      344.84      328.87     10.11 o 
   0  12   2      113.63      105.74      6.83 o 
   1  12   2     2108.24     2122.64     33.73 o 
   2  12   2     2042.14     2145.67     43.51 o 
   3  12   2      435.16      437.40     13.73 o 
   4  12   2       34.26       26.14     12.65 o 
   5  12   2       53.91       50.14      8.11 o 
   6  12   2      804.74      797.10     28.23 o 
   7  12   2      330.95      341.01     29.21 o 
   8  12   2      297.86      338.70     69.18 o 
   9  12   2      391.99      415.65     32.02 o 
  10  12   2      140.49      120.62     27.65 o 
 -10  13   2        0.64        6.26     15.80 o 
  -9  13   2       59.20       32.66     17.97 o 
  -8  13   2       50.34       37.33     12.86 o 
  -7  13   2       20.73       18.82      9.01 o 
  -6  13   2      113.61      117.50      9.72 o 
  -5  13   2       41.54       42.82      8.39 o 
  -4  13   2      144.50      139.09      9.62 o 
  -3  13   2       12.55       22.38      7.17 o 
  -2  13   2      148.42      163.78      8.83 o 
  -1  13   2     1139.98     1115.63     20.57 o 
   0  13   2       88.03       85.34      7.69 o 
   1  13   2       71.88       60.30      7.28 o 
   2  13   2        4.64        7.37      7.03 o 
   3  13   2        5.27       -0.95      6.95 o 
   4  13   2      159.55      156.58     10.65 o 
   5  13   2       44.72       34.50     10.60 o 
   6  13   2        0.48       -0.90      6.72 o 
   7  13   2       28.26       29.98     13.14 o 
   8  13   2      105.76       93.68     41.07 o 
   9  13   2       33.03       26.39     24.24 o 
  10  13   2        1.31       10.20     24.46 o 
 -10  14   2       33.75       51.52     26.83 o 
  -9  14   2      308.55      290.89     19.79 o 
  -8  14   2      110.83      125.94     15.56 o 
  -7  14   2      385.50      427.59     16.50 o 
  -6  14   2     1027.91      995.93     21.91 o 
  -5  14   2     1559.34     1528.43     42.47 o 
  -4  14   2      177.39      218.78     12.71 o 
  -3  14   2        4.09        7.05      6.94 o 
  -2  14   2     1180.83     1186.66     37.95 o 
  -1  14   2      153.30      176.16     10.53 o 
   0  14   2        4.34       12.24     14.12 o 
   1  14   2      880.69      882.76     39.72 o 
   2  14   2     2980.50     3100.05     78.16 o 
   3  14   2      936.60      972.45     38.74 o 
   4  14   2      392.33      393.59     15.45 o 
   5  14   2     1513.03     1446.00     44.30 o 
   6  14   2     1965.12     2100.56    111.77 o 
   7  14   2      186.69      190.75     32.75 o 
   8  14   2       79.29      139.33     21.21 o 
   9  14   2      234.15      163.91     27.56 o 
  10  14   2       34.69       12.61     38.37 o 
  -9  15   2      183.93      154.43     19.71 o 
  -8  15   2        4.92      -14.13     22.73 o 
  -7  15   2        2.77        2.95     11.71 o 
  -6  15   2       63.30       57.28     11.25 o 
  -5  15   2       45.90       37.22     10.23 o 
  -4  15   2      284.51      284.99     14.45 o 
  -3  15   2       73.32       53.50     10.22 o 
  -2  15   2       57.11       68.10     14.36 o 
  -1  15   2       37.05       33.49      8.86 o 
   0  15   2      158.08      147.05     12.71 o 
   1  15   2      179.49      186.20     11.09 o 
   2  15   2        3.06        1.33      7.74 o 
   3  15   2      228.70      224.33     13.33 o 
   4  15   2        0.51        3.04     12.47 o 
   5  15   2       22.33       18.06     10.55 o 
   6  15   2      124.20      116.77     15.34 o 
   7  15   2       33.22       43.14     10.93 o 
   8  15   2       18.91       49.63     25.54 o 
   9  15   2       44.71       68.65     23.89 o 
  -9  16   2      579.24      534.81     33.56 o 
  -8  16   2      411.37      418.12     23.03 o 
  -7  16   2      477.61      493.85     42.65 o 
  -6  16   2      134.29      129.50     15.01 o 
  -5  16   2      128.78      130.06     11.35 o 
  -4  16   2       18.03        8.65     15.64 o 
  -3  16   2      157.95      181.44     16.13 o 
  -2  16   2      716.29      713.87     26.16 o 
  -1  16   2      519.48      532.26     15.69 o 
   0  16   2      724.47      713.79     25.06 o 
   1  16   2      664.97      681.09     41.62 o 
   2  16   2      829.07      823.98     30.13 o 
   3  16   2      118.39      128.33     15.22 o 
   4  16   2       19.01       -0.35     30.92 o 
   5  16   2      361.37      360.32     17.85 o 
   6  16   2      487.18      556.70     30.86 o 
   7  16   2      501.39      449.74     41.07 o 
   8  16   2      191.80      235.64     61.23 o 
  -8  17   2       14.31       31.79     20.55 o 
  -7  17   2        5.21       -2.10     19.48 o 
  -6  17   2       54.41       57.10     17.29 o 
  -5  17   2       95.00       82.09     13.62 o 
  -4  17   2       66.64       77.72     15.37 o 
  -3  17   2       13.43       34.62     12.30 o 
  -2  17   2      146.09      150.65     13.39 o 
  -1  17   2        2.17       -5.56      9.23 o 
   0  17   2       86.69       79.50     11.67 o 
   1  17   2       89.64       62.19     10.96 o 
   2  17   2      147.99      148.76     13.04 o 
   3  17   2       75.83       77.96     12.81 o 
   4  17   2       35.72       62.15     14.87 o 
   5  17   2       22.82       17.76     26.22 o 
   6  17   2       11.55      -20.02     20.42 o 
   7  17   2        0.07       10.42     23.66 o 
   8  17   2      359.42      330.37     30.65 o 
  -7  18   2       27.78       23.92     27.21 o 
  -6  18   2      252.54      259.31     29.15 o 
  -5  18   2      241.08      217.22     20.01 o 
  -4  18   2       32.23       45.85     15.55 o 
  -3  18   2       91.65       90.22     14.64 o 
  -2  18   2      242.38      233.76     18.00 o 
  -1  18   2      576.70      600.43     32.63 o 
   0  18   2      724.25      737.81     20.91 o 
   1  18   2      317.72      334.22     18.69 o 
   2  18   2      431.63      438.34     22.12 o 
   3  18   2        4.56       22.21     37.09 o 
   4  18   2      277.28      246.89     24.08 o 
   5  18   2      644.46      579.28     34.08 o 
   6  18   2      509.88      496.47     36.79 o 
   7  18   2       69.07       83.77     30.09 o 
  -6  19   2       29.13       30.46     26.72 o 
  -5  19   2       44.19       29.18     22.67 o 
  -4  19   2       52.72       54.21     17.98 o 
  -3  19   2       31.96       53.37     38.87 o 
  -2  19   2        8.26      -18.91     29.09 o 
  -1  19   2      153.89      156.79     18.58 o 
   0  19   2        0.89       12.76     15.40 o 
   1  19   2        5.25       -5.39     22.52 o 
   2  19   2        0.90        5.44     18.40 o 
   3  19   2        1.89       35.12     30.86 o 
   4  19   2        0.24       37.50     25.54 o 
   5  19   2        4.10       -3.07     23.01 o 
   6  19   2        6.75       13.81     25.31 o 
  -5  20   2      102.88       89.68     25.88 o 
  -4  20   2        2.44      -19.76     22.81 o 
  -3  20   2       66.88       25.65     26.48 o 
  -2  20   2      265.54      273.62     27.42 o 
  -1  20   2      201.03      198.82     22.60 o 
   0  20   2      163.49      150.64     24.60 o 
   1  20   2      568.98      567.37     41.98 o 
   2  20   2      532.11      490.98     36.88 o 
   3  20   2      239.25      213.16     28.65 o 
   4  20   2        2.10       42.50     29.52 o 
   5  20   2      550.03      519.84     38.80 o 
  -4  21   2        2.10       23.02     32.45 o 
  -3  21   2       19.28       48.38     39.66 o 
  -2  21   2        8.61      -16.82     29.93 o 
  -1  21   2       21.35       32.75     19.23 o 
   0  21   2        3.64        5.02     23.15 o 
   1  21   2        0.97       26.50     28.10 o 
   2  21   2       13.02        7.91     22.42 o 
   3  21   2        5.25        1.95     38.93 o 
   4  21   2        0.82       40.37     34.28 o 
  -1  22   2       79.95       79.57     38.38 o 
   0  22   2      261.92      259.79     36.85 o 
   1  22   2       62.12       51.31     28.10 o 
 -13   1   3      482.61      447.23     35.63 o 
 -12   1   3      138.56      106.63     11.05 o 
 -11   1   3      526.06      549.72     15.73 o 
 -10   1   3      624.92      659.88     33.06 o 
  -9   1   3     1432.30     1289.05     27.74 o 
  -8   1   3     4873.00     5040.72     74.97 o 
  -7   1   3     4409.32     4599.95     86.17 o 
  -6   1   3     3149.24     3096.31     46.01 o 
  -5   1   3      264.80      200.84      6.31 o 
  -4   1   3        7.30       13.83      2.66 o 
  -3   1   3     2306.53     2115.98     31.84 o 
  -2   1   3       53.70       69.24      1.99 o 
  -1   1   3    16631.54    16424.21    172.92 o 
   0   1   3    23511.42    23266.33    246.36 o 
   1   1   3      946.95      835.04     12.72 o 
   2   1   3      211.85      230.65     12.47 o 
   3   1   3       29.88       65.06      4.84 o 
   4   1   3     1477.83     1413.51     26.15 o 
   5   1   3     1061.84      911.41     22.90 o 
   6   1   3     1093.44     1057.68     26.64 o 
   7   1   3     5441.29     5662.65     91.70 o 
   8   1   3     1579.45     1612.38     43.33 o 
   9   1   3       87.58       93.70     10.15 o 
  10   1   3      979.83     1065.28     45.65 o 
  11   1   3      255.54      245.56     15.90 o 
  12   1   3      183.38      140.73     47.54 o 
 -13   2   3        0.00      -11.16     25.79 o 
 -12   2   3        5.63       12.94     11.24 o 
 -11   2   3       14.61        4.73      8.44 o 
 -10   2   3      237.77      217.76     11.16 o 
  -9   2   3       62.61       65.04     15.64 o 
  -8   2   3      257.24      271.98      9.21 o 
  -7   2   3       84.79       98.82      5.98 o 
  -6   2   3      743.90      773.93     12.70 o 
  -5   2   3     2058.01     2288.13     29.47 o 
  -4   2   3      740.54      820.75     12.40 o 
  -3   2   3      102.47       95.98      3.18 o 
  -2   2   3        3.11        2.62      1.35 o 
  -1   2   3      861.23      821.54      9.88 o 
   0   2   3      782.52      812.15     10.75 o 
   1   2   3     7221.85     7356.51     91.80 o 
   2   2   3      725.45      727.96     17.42 o 
   3   2   3        4.23        2.60      3.34 o 
   4   2   3       75.20       87.46      7.21 o 
   5   2   3        0.26        4.49      2.80 o 
   6   2   3       86.63       87.10      5.39 o 
   7   2   3      569.03      572.32     14.13 o 
   8   2   3        5.66       10.74      5.50 o 
   9   2   3      282.67      280.56     13.84 o 
  10   2   3      264.20      276.22     17.72 o 
  11   2   3        4.82       15.66     11.15 o 
  12   2   3        0.04        6.54     18.74 o 
 -13   3   3      521.58      448.35     39.63 o 
 -12   3   3      203.08      211.06     16.81 o 
 -11   3   3      414.55      391.73     14.72 o 
 -10   3   3      595.65      606.56     19.92 o 
  -9   3   3      759.17      710.81     19.86 o 
  -8   3   3     4964.00     4953.25     67.46 o 
  -7   3   3     4335.02     4476.00     59.64 o 
  -6   3   3     5819.00     5848.11     72.04 o 
  -5   3   3     4332.86     4367.43     54.35 o 
  -4   3   3      264.48      194.06      5.09 o 
  -3   3   3     1420.39     1382.73     22.43 o 
  -2   3   3     1039.29      953.29     11.63 o 
  -1   3   3      470.46      504.22      7.13 o 
   0   3   3     3408.88     3181.09     41.62 o 
   1   3   3        8.26       10.50      2.55 o 
   2   3   3     7872.36     8028.78    156.99 o 
   3   3   3     2758.02     2660.19     47.79 o 
   4   3   3      967.63      908.65     30.31 o 
   5   3   3      673.86      592.43     13.72 o 
   6   3   3      769.12      737.51     26.46 o 
   7   3   3     2634.66     2654.12     83.90 o 
   8   3   3      604.37      597.51     18.04 o 
   9   3   3        6.51       10.20      8.88 o 
  10   3   3      313.37      343.93     26.22 o 
  11   3   3      456.30      439.16     20.80 o 
  12   3   3      456.09      401.04     40.58 o 
 -13   4   3       27.86       25.03     29.55 o 
 -12   4   3      337.47      329.55     17.53 o 
 -11   4   3       34.23       32.11     15.77 o 
 -10   4   3      216.19      202.72     11.28 o 
  -9   4   3       51.35       57.89      7.50 o 
  -8   4   3        0.56        1.85      6.19 o 
  -7   4   3      329.83      323.56     23.28 o 
  -6   4   3       54.57       75.52     14.18 o 
  -5   4   3      242.00      274.46      7.05 o 
  -4   4   3       32.40       35.73      3.50 o 
  -3   4   3      916.98      901.03     16.32 o 
  -2   4   3      752.06      711.29     10.32 o 
  -1   4   3      601.30      618.94      9.49 o 
   0   4   3     8336.32     8609.73    163.90 o 
   1   4   3     3308.64     3553.83     46.54 o 
   2   4   3     1101.13     1142.38     23.83 o 
   3   4   3       46.90       66.06      4.32 o 
   4   4   3        0.53       -1.87      5.90 o 
   5   4   3      111.70      113.83      8.52 o 
   6   4   3       20.03       20.45      8.36 o 
   7   4   3      304.86      289.06     22.31 o 
   8   4   3      510.01      484.65     18.55 o 
   9   4   3      645.06      671.01     24.69 o 
  10   4   3        3.33        9.38     16.44 o 
  11   4   3      226.53      186.79     19.72 o 
  12   4   3       12.92       38.94     18.42 o 
 -13   5   3      284.42      287.95     49.01 o 
 -12   5   3       57.68       30.84     19.42 o 
 -11   5   3      898.77      923.29     24.88 o 
 -10   5   3      454.53      507.88     15.39 o 
  -9   5   3     1075.66     1042.59     21.14 o 
  -8   5   3      129.76      134.55      7.67 o 
  -7   5   3     3207.35     3347.91     75.41 o 
  -6   5   3     3135.14     3130.46     44.33 o 
  -5   5   3     1023.50      934.70     17.49 o 
  -4   5   3     2514.73     2364.27     31.37 o 
  -3   5   3     1741.46     1649.68     22.71 o 
  -2   5   3     1742.21     1724.15     22.51 o 
  -1   5   3      160.11      150.49      4.23 o 
   0   5   3      319.78      299.90      7.76 o 
   1   5   3      737.72      688.61     23.65 o 
   2   5   3     2566.49     2468.91     50.11 o 
   3   5   3     9043.15     9372.56    140.97 o 
   4   5   3      451.42      418.07     18.15 o 
   5   5   3      182.21      154.97      9.72 o 
   6   5   3      264.18      252.11     12.13 o 
   7   5   3     4963.47     4966.25     95.51 o 
   8   5   3     1384.97     1369.83     32.30 o 
   9   5   3      199.15      198.38     15.97 o 
  10   5   3      859.33      885.45     50.23 o 
  11   5   3      376.48      390.80     22.99 o 
  12   5   3      140.41      136.98     20.87 o 
 -12   6   3        3.24       -4.36     24.13 o 
 -11   6   3        0.33        2.52     12.37 o 
 -10   6   3       91.39       86.76     12.17 o 
  -9   6   3      661.56      621.37     17.96 o 
  -8   6   3      102.89      105.08      8.59 o 
  -7   6   3      556.43      560.58     14.51 o 
  -6   6   3       70.50       87.43      7.10 o 
  -5   6   3       76.30       79.47      5.19 o 
  -4   6   3        8.90       12.53      3.59 o 
  -3   6   3       31.72       31.50      3.13 o 
  -2   6   3     2264.54     2308.49     32.27 o 
  -1   6   3     3519.76     3603.28     70.52 o 
   0   6   3     2678.77     2791.30     39.20 o 
   1   6   3     1249.75     1186.68     18.67 o 
   2   6   3      167.34      169.39      6.61 o 
   3   6   3       82.13       98.89      6.45 o 
   4   6   3     2697.35     2906.29     51.52 o 
   5   6   3       34.49       29.26      6.30 o 
   6   6   3       30.81       37.67     10.62 o 
   7   6   3      122.98      117.13     10.56 o 
   8   6   3       49.67       43.93     20.84 o 
   9   6   3      186.66      206.34     16.28 o 
  10   6   3        0.75       30.55     17.05 o 
  11   6   3        0.57       22.38     15.18 o 
  12   6   3      123.68       89.63     21.01 o 
 -12   7   3      449.30      508.51     63.07 o 
 -11   7   3      179.86      183.42     14.56 o 
 -10   7   3     1229.96     1304.32     60.19 o 
  -9   7   3     1115.94     1146.88     36.36 o 
  -8   7   3     3025.20     3004.75    141.65 o 
  -7   7   3     1506.37     1628.67     66.98 o 
  -6   7   3     1010.13     1060.59     19.59 o 
  -5   7   3     1526.29     1534.38     24.08 o 
  -4   7   3     3268.32     3237.79     58.24 o 
  -3   7   3     2694.61     2672.15     35.64 o 
  -2   7   3     3012.00     2923.97     38.88 o 
  -1   7   3      341.61      381.40      8.30 o 
   0   7   3      383.26      352.92      8.68 o 
   1   7   3      145.84      142.87      6.24 o 
   2   7   3     7293.67     7628.37    153.14 o 
   3   7   3     3900.95     3859.06     86.71 o 
   4   7   3      204.49      211.23     10.11 o 
   5   7   3       29.86       54.24     13.69 o 
   6   7   3      402.82      384.51     30.68 o 
   7   7   3     1847.21     1948.08     68.38 o 
   8   7   3     2314.87     2281.05    145.38 o 
   9   7   3      240.60      222.98     17.36 o 
  10   7   3       61.12       65.56     15.64 o 
  11   7   3      132.10      141.29     59.09 o 
  12   7   3       63.88       41.74     32.82 o 
 -12   8   3      363.95      288.22     36.60 o 
 -11   8   3        0.00       -8.34     12.75 o 
 -10   8   3       24.19       20.81     10.94 o 
  -9   8   3      135.97      145.85     10.67 o 
  -8   8   3      435.41      409.63     14.54 o 
  -7   8   3      156.37      149.13     24.20 o 
  -6   8   3        6.75        5.19      5.00 o 
  -5   8   3        2.79       12.31      4.62 o 
  -4   8   3      208.25      261.43      7.43 o 
  -3   8   3      345.66      379.53     10.57 o 
  -2   8   3     1311.48     1307.64     19.98 o 
  -1   8   3      192.28      204.66     12.22 o 
   0   8   3     4641.20     5063.91     66.98 o 
   1   8   3     4022.86     4415.20    120.51 o 
   2   8   3      166.02      160.37      7.09 o 
   3   8   3      159.86      179.90      7.36 o 
   4   8   3      216.03      225.91      7.39 o 
   5   8   3      124.82      104.03      9.72 o 
   6   8   3      279.83      279.69     13.63 o 
   7   8   3      159.72      173.78     18.52 o 
   8   8   3      383.60      374.50     71.13 o 
   9   8   3      134.69      109.23     16.01 o 
  10   8   3      386.89      351.48     22.24 o 
  11   8   3        0.08      -30.78     41.25 o 
 -12   9   3      304.23      311.54     40.52 o 
 -11   9   3       48.18       31.15     14.25 o 
 -10   9   3      374.69      385.02     23.89 o 
  -9   9   3     2461.32     2461.12     96.19 o 
  -8   9   3     1550.13     1635.49     87.82 o 
  -7   9   3     1112.82     1195.84     31.41 o 
  -6   9   3       76.55       71.22      6.35 o 
  -5   9   3     1979.88     2023.82     29.46 o 
  -4   9   3     1319.04     1345.54     21.09 o 
  -3   9   3      898.21      836.87     15.92 o 
  -2   9   3      953.45      828.70     14.43 o 
  -1   9   3     1518.07     1431.58     33.12 o 
   0   9   3       40.24       44.40      4.52 o 
   1   9   3     2158.24     2138.63     58.24 o 
   2   9   3      907.39      877.06     16.60 o 
   3   9   3     3163.33     3218.06     68.14 o 
   4   9   3      446.58      440.56     20.96 o 
   5   9   3      511.80      515.59     22.24 o 
   6   9   3      601.97      656.92     34.53 o 
   7   9   3      814.37      831.38     24.25 o 
   8   9   3     2497.42     2431.71     50.09 o 
   9   9   3     1147.56     1204.28     58.54 o 
  10   9   3        8.01       44.88     17.54 o 
  11   9   3        3.55      -10.32     31.84 o 
 -11  10   3       18.05        8.78     19.31 o 
 -10  10   3      107.14      121.64     15.71 o 
  -9  10   3        1.53       -5.03      9.41 o 
  -8  10   3       47.33       40.72     10.02 o 
  -7  10   3       14.32       18.64      8.16 o 
  -6  10   3        1.45       -1.77      5.62 o 
  -5  10   3      202.56      213.46     13.32 o 
  -4  10   3      182.01      162.71     13.44 o 
  -3  10   3        1.69        1.75      4.92 o 
  -2  10   3        1.64        0.66      4.83 o 
  -1  10   3        0.22       -4.27      4.27 o 
   0  10   3      740.79      800.21     18.21 o 
   1  10   3      220.00      217.57      8.51 o 
   2  10   3      534.35      523.47     13.45 o 
   3  10   3      180.02      182.60      9.66 o 
   4  10   3       11.09       26.52      6.33 o 
   5  10   3       67.21       84.15      7.70 o 
   6  10   3      429.41      418.58     17.94 o 
   7  10   3       48.42       42.41     17.78 o 
   8  10   3      320.64      334.41     21.12 o 
   9  10   3       26.01       29.83     15.82 o 
  10  10   3      104.14       82.45     25.73 o 
  11  10   3       29.77       19.30     23.60 o 
 -11  11   3       41.07       25.37     24.79 o 
 -10  11   3      526.59      555.25     27.32 o 
  -9  11   3      804.83      835.17     38.01 o 
  -8  11   3      892.65      914.85     34.34 o 
  -7  11   3      730.88      755.70     17.09 o 
  -6  11   3       51.55       57.41      7.26 o 
  -5  11   3      165.03      206.22     17.97 o 
  -4  11   3     1510.20     1577.15     31.17 o 
  -3  11   3     1401.87     1442.71     24.95 o 
  -2  11   3     2976.71     2937.29     40.58 o 
  -1  11   3       91.84       84.75      6.05 o 
   0  11   3      223.41      202.99      8.38 o 
   1  11   3      191.86      184.20      9.28 o 
   2  11   3      582.41      567.07     40.88 o 
   3  11   3     1252.09     1328.98     26.08 o 
   4  11   3      232.50      220.37     11.32 o 
   5  11   3       39.16       37.60      5.69 o 
   6  11   3     1434.01     1506.96     37.95 o 
   7  11   3      967.08      997.42     30.38 o 
   8  11   3     1769.46     1764.72    110.24 o 
   9  11   3       85.28       89.00     17.02 o 
  10  11   3      142.23      221.65     47.24 o 
  11  11   3      114.53       84.27     41.62 o 
 -11  12   3       40.06       59.76     53.90 o 
 -10  12   3        5.31       -2.22     14.63 o 
  -9  12   3       70.22       71.51     13.95 o 
  -8  12   3        0.29       12.42     10.95 o 
  -7  12   3        5.43        9.24      8.39 o 
  -6  12   3      639.01      579.38     15.59 o 
  -5  12   3       21.97       19.62      6.48 o 
  -4  12   3      397.84      391.89     11.84 o 
  -3  12   3      185.29      193.21     14.06 o 
  -2  12   3       10.73       10.10      6.18 o 
  -1  12   3      175.47      178.63      8.08 o 
   0  12   3      521.71      551.94     15.46 o 
   1  12   3      249.12      233.71      9.15 o 
   2  12   3      140.67      142.04      8.98 o 
   3  12   3      134.74      140.96      8.39 o 
   4  12   3      625.47      654.97     41.13 o 
   5  12   3       98.72       99.26      9.96 o 
   6  12   3      189.97      173.54     14.12 o 
   7  12   3      121.32       87.72     14.25 o 
   8  12   3       24.22       20.03     14.15 o 
   9  12   3        0.00      -18.97     34.77 o 
  10  12   3        1.45       -5.13     26.26 o 
 -10  13   3      187.74      168.86     20.63 o 
  -9  13   3      464.79      418.21     25.18 o 
  -8  13   3      355.13      353.20     17.26 o 
  -7  13   3      942.77     1021.20     50.84 o 
  -6  13   3     1193.53     1205.29     67.83 o 
  -5  13   3     2819.84     2872.74     47.85 o 
  -4  13   3      246.91      245.42     14.97 o 
  -3  13   3      368.35      373.41     12.44 o 
  -2  13   3     1284.74     1246.56     33.37 o 
  -1  13   3      873.20      839.50     17.32 o 
   0  13   3       67.99       65.41     15.34 o 
   1  13   3      157.71      158.20      9.10 o 
   2  13   3      931.23      916.17     20.48 o 
   3  13   3     1946.77     1974.05     70.46 o 
   4  13   3      709.16      720.77     22.73 o 
   5  13   3     1475.88     1539.47     32.94 o 
   6  13   3      896.65      930.38     24.99 o 
   7  13   3      148.89      183.22     30.31 o 
   8  13   3       94.79      100.87     19.35 o 
   9  13   3      148.70      143.27     21.16 o 
  10  13   3       23.10       14.83     30.33 o 
 -10  14   3       22.38       -1.71     23.34 o 
  -9  14   3       40.00       38.24     15.33 o 
  -8  14   3       98.03      106.96     15.34 o 
  -7  14   3       15.79       13.66     10.55 o 
  -6  14   3        0.55        2.27     10.24 o 
  -5  14   3      358.31      340.14     12.66 o 
  -4  14   3        2.93        1.58      6.44 o 
  -3  14   3       13.93       17.79     10.94 o 
  -2  14   3       77.53       79.15      7.82 o 
  -1  14   3      176.52      170.61      9.64 o 
   0  14   3        1.09        0.90      6.66 o 
   1  14   3       44.86       45.08      8.13 o 
   2  14   3       14.86       12.02      9.83 o 
   3  14   3      206.35      218.83     13.10 o 
   4  14   3      477.47      479.30     38.93 o 
   5  14   3        7.94       25.88     12.61 o 
   6  14   3       41.83       57.71     15.71 o 
   7  14   3       38.53       63.73     17.00 o 
   8  14   3       36.48       21.05     25.12 o 
   9  14   3       66.23       31.67     22.67 o 
  -9  15   3      149.20      126.03     23.10 o 
  -8  15   3       62.74       66.74     21.82 o 
  -7  15   3      174.00      150.24     14.70 o 
  -6  15   3      524.37      559.82     26.22 o 
  -5  15   3      230.34      228.81     11.98 o 
  -4  15   3      472.10      482.88     19.19 o 
  -3  15   3       17.75       20.54     15.16 o 
  -2  15   3     1545.99     1561.17     28.30 o 
  -1  15   3        7.10        9.48      9.90 o 
   0  15   3       58.74       66.49     10.40 o 
   1  15   3        6.79       -5.48      8.10 o 
   2  15   3      824.81      758.29     20.97 o 
   3  15   3      693.88      661.31     19.76 o 
   4  15   3      253.76      298.35     16.87 o 
   5  15   3      909.18      957.03     26.23 o 
   6  15   3     1035.24     1149.96     70.40 o 
   7  15   3      273.79      256.51     28.50 o 
   8  15   3       82.07       92.83     23.01 o 
   9  15   3       34.51       39.21     30.16 o 
  -9  16   3      204.20      222.02     26.09 o 
  -8  16   3       73.93       53.95     17.79 o 
  -7  16   3       46.21       27.21     13.07 o 
  -6  16   3      108.81      103.49     12.66 o 
  -5  16   3       90.44       91.21     13.74 o 
  -4  16   3        1.29        5.45      9.08 o 
  -3  16   3        0.56       -1.44     13.14 o 
  -2  16   3        2.39       13.83     10.07 o 
  -1  16   3       74.25       94.61     11.27 o 
   0  16   3       53.44       46.59     10.15 o 
   1  16   3      629.51      637.91     45.04 o 
   2  16   3       15.07       12.29     10.39 o 
   3  16   3       19.20       -2.45     14.12 o 
   4  16   3       61.94       52.27     12.10 o 
   5  16   3       50.81       61.42     12.16 o 
   6  16   3        9.45        2.83     10.30 o 
   7  16   3      150.75      187.37     29.50 o 
   8  16   3        4.48        6.96     30.81 o 
  -8  17   3      170.49       80.63     23.33 o 
  -7  17   3      166.19      176.64     21.98 o 
  -6  17   3      418.27      437.80     21.56 o 
  -5  17   3      878.63      852.75     26.61 o 
  -4  17   3      291.70      313.37     20.29 o 
  -3  17   3      514.13      544.60     20.29 o 
  -2  17   3      371.65      339.23     15.76 o 
  -1  17   3      723.08      778.26     21.07 o 
   0  17   3      393.53      408.02     16.69 o 
   1  17   3      177.79      172.49     13.75 o 
   2  17   3       44.84       56.96     11.66 o 
   3  17   3      201.81      186.79     14.71 o 
   4  17   3      397.70      382.13     20.93 o 
   5  17   3      720.26      711.30     40.33 o 
   6  17   3      257.19      281.53     38.25 o 
   7  17   3      202.95      196.59     28.96 o 
  -7  18   3        6.17        6.48     28.54 o 
  -6  18   3        5.63      -14.68     17.84 o 
  -5  18   3        2.42       -7.49     14.84 o 
  -4  18   3      143.18      178.77     18.37 o 
  -3  18   3        0.08       -3.33     14.60 o 
  -2  18   3        6.28       24.01     14.65 o 
  -1  18   3       75.56       46.11     18.82 o 
   0  18   3        0.04       17.70     13.89 o 
   1  18   3       73.04       71.74     17.67 o 
   2  18   3       14.81       51.41     17.84 o 
   3  18   3       64.75       77.34     18.45 o 
   4  18   3        2.89       -8.24     23.93 o 
   5  18   3       73.25       93.26     27.47 o 
   6  18   3      124.17       73.95     39.72 o 
   7  18   3        5.59       13.74     31.84 o 
  -6  19   3       70.63       72.80     28.35 o 
  -5  19   3      125.51      163.04     33.37 o 
  -4  19   3      135.27      109.31     19.28 o 
  -3  19   3       22.07       40.62     18.62 o 
  -2  19   3       66.99       60.49     15.42 o 
  -1  19   3       50.15       69.60     18.88 o 
   0  19   3        2.67        6.57     25.85 o 
   1  19   3       92.93      109.62     58.73 o 
   2  19   3      368.48      322.00     53.35 o 
   3  19   3       20.73       19.18     19.84 o 
   4  19   3      331.91      356.14     33.82 o 
   5  19   3      525.11      465.51     38.28 o 
   6  19   3      417.38      482.31     72.66 o 
  -5  20   3       38.39      -12.35     21.61 o 
  -4  20   3        9.39       14.09     20.69 o 
  -3  20   3       65.93       26.35     25.11 o 
  -2  20   3       13.02       16.31     19.92 o 
  -1  20   3        0.00        1.15     20.36 o 
   0  20   3       32.46       10.26     24.53 o 
   1  20   3      196.68      159.27     50.97 o 
   2  20   3        1.02      -26.11     26.11 o 
   3  20   3       35.06       43.07     21.41 o 
   4  20   3        2.61       -6.92     26.89 o 
   5  20   3       38.49       42.18     32.01 o 
  -4  21   3      156.73      258.41     42.20 o 
  -3  21   3      217.42      186.11     26.98 o 
  -2  21   3      159.81      146.79     43.82 o 
  -1  21   3      139.39      138.35     36.12 o 
   0  21   3       55.89       55.44     29.03 o 
   1  21   3       88.25       89.27     30.32 o 
   2  21   3       83.71       74.36     29.78 o 
   3  21   3      133.61      121.20     26.85 o 
 -13   0   4      223.14      248.84     39.84 o 
 -12   0   4      143.20      156.20     19.68 o 
 -11   0   4      819.63      923.98     26.40 o 
 -10   0   4       35.80       40.70     11.49 o 
  -9   0   4      271.91      315.33     17.60 o 
  -8   0   4     1574.02     1570.65     38.87 o 
  -7   0   4     1728.46     1806.53     42.29 o 
  -6   0   4     2655.40     2533.74     53.90 o 
  -5   0   4      270.85      339.53     10.88 o 
  -4   0   4     1821.00     1844.79     40.33 o 
  -3   0   4     4000.20     3907.37     57.69 o 
  -2   0   4     2526.47     2443.79     66.49 o 
  -1   0   4    14055.07    13494.30    216.94 o 
   0   0   4    22632.08    22716.65    365.68 o 
   1   0   4      832.56      904.55     19.43 o 
   2   0   4       79.41      123.81      7.09 o 
   3   0   4        6.96        4.03      5.38 o 
   4   0   4    11403.77    11703.66    226.11 o 
   5   0   4      727.05      677.34     27.38 o 
   6   0   4       27.59       38.74     11.98 o 
   7   0   4     1919.47     1985.83     58.79 o 
   8   0   4     3953.30     3775.13    105.23 o 
   9   0   4     3954.14     3869.61     94.11 o 
  10   0   4     1688.40     1660.97     48.03 o 
  11   0   4      162.80      171.72     20.66 o 
  12   0   4       26.51      137.13     57.44 o 
 -13   1   4       37.51       33.30     20.30 o 
 -12   1   4       73.91       96.57     19.01 o 
 -11   1   4      223.58      245.08     11.97 o 
 -10   1   4       17.41       14.19      7.47 o 
  -9   1   4       96.88       75.71      7.58 o 
  -8   1   4      321.99      322.62      9.27 o 
  -7   1   4      566.70      572.30     16.19 o 
  -6   1   4      122.94      105.93      4.81 o 
  -5   1   4     1555.26     1688.36     24.44 o 
  -4   1   4     1132.59     1179.58     17.27 o 
  -3   1   4       22.50       27.95      2.57 o 
  -2   1   4        1.87        5.58      4.40 o 
  -1   1   4        2.70        6.10      1.42 o 
   0   1   4       75.76       62.49      2.81 o 
   1   1   4     2580.97     2638.22     46.50 o 
   2   1   4      190.84      181.80      5.98 o 
   3   1   4      529.60      577.78     19.68 o 
   4   1   4      270.55      310.57     10.42 o 
   5   1   4        7.16       10.50      5.20 o 
   6   1   4        1.72        0.25      9.47 o 
   7   1   4      156.17      174.74     14.91 o 
   8   1   4       65.96       73.05      7.35 o 
   9   1   4      178.78      207.84     20.04 o 
  10   1   4       72.91       79.50     19.13 o 
  11   1   4      113.54      115.53     13.06 o 
  12   1   4      105.29       69.41     30.75 o 
 -13   2   4      564.93      501.67     37.74 o 
 -12   2   4      620.22      665.44     59.77 o 
 -11   2   4      722.19      660.16     18.67 o 
 -10   2   4       24.21       18.76      8.01 o 
  -9   2   4      447.75      468.20     13.03 o 
  -8   2   4     3386.45     3241.48     46.99 o 
  -7   2   4     5066.04     5306.04     71.33 o 
  -6   2   4     2674.76     2680.55     35.04 o 
  -5   2   4     3250.65     3328.35     42.11 o 
  -4   2   4     2551.09     2490.96     31.37 o 
  -3   2   4    11456.87    11615.62    192.31 o 
  -2   2   4     2863.77     2775.08     32.20 o 
  -1   2   4     9713.28     9490.34     94.39 o 
   0   2   4       90.57       79.22      3.23 o 
   1   2   4      880.65      835.85     12.27 o 
   2   2   4      654.78      614.96     23.28 o 
   3   2   4     3301.86     3361.11    101.75 o 
   4   2   4     6474.97     6725.55    105.57 o 
   5   2   4     1524.21     1516.49     28.92 o 
   6   2   4      491.35      464.72     13.28 o 
   7   2   4     1056.57     1035.09     30.80 o 
   8   2   4      934.83      940.41     19.82 o 
   9   2   4     1546.39     1516.57     37.68 o 
  10   2   4      116.71      101.99     13.01 o 
  11   2   4      612.29      630.06     78.71 o 
  12   2   4      288.99      285.07     33.38 o 
 -13   3   4       20.84      -20.65     26.15 o 
 -12   3   4       24.66       32.14     22.68 o 
 -11   3   4      114.05       91.52     11.58 o 
 -10   3   4      253.24      224.15     11.09 o 
  -9   3   4      388.54      366.93     13.32 o 
  -8   3   4      480.33      468.32     12.16 o 
  -7   3   4     1773.52     1874.73     49.62 o 
  -6   3   4       77.65       76.09      4.88 o 
  -5   3   4      194.56      218.40      7.58 o 
  -4   3   4       59.03       88.95      4.58 o 
  -3   3   4       82.97       89.69      2.81 o 
  -2   3   4     1481.48     1512.95     17.32 o 
  -1   3   4      711.87      746.27     10.44 o 
   0   3   4     5603.68     5687.06     64.88 o 
   1   3   4      608.52      614.29     10.51 o 
   2   3   4     2828.07     2901.53     38.95 o 
   3   3   4      989.64      959.10     25.73 o 
   4   3   4       59.01       62.81      3.72 o 
   5   3   4     1100.08     1067.86     61.23 o 
   6   3   4       87.31       74.17      9.11 o 
   7   3   4      717.69      683.15     23.89 o 
   8   3   4        1.82        9.10     10.39 o 
   9   3   4      282.86      291.90     16.67 o 
  10   3   4       28.58       10.31     16.19 o 
  11   3   4       79.03       76.30     20.11 o 
  12   3   4        6.49        1.46     19.17 o 
 -13   4   4       93.52       57.57     33.85 o 
 -12   4   4       29.52       80.83     25.64 o 
 -11   4   4      363.61      371.68     14.33 o 
 -10   4   4      130.92      152.01     10.48 o 
  -9   4   4       27.83       27.90      7.46 o 
  -8   4   4     1291.67     1213.14     56.16 o 
  -7   4   4     1785.31     1824.26     55.43 o 
  -6   4   4     6413.82     6421.81    114.58 o 
  -5   4   4     1047.28     1026.22     14.96 o 
  -4   4   4     1504.71     1465.25     17.44 o 
  -3   4   4      638.89      617.88      9.59 o 
  -2   4   4     2473.17     2370.09     27.15 o 
  -1   4   4     7154.88     6869.47     78.11 o 
   0   4   4     3282.16     3302.98     41.52 o 
   1   4   4      829.20      763.87     12.63 o 
   2   4   4     1992.66     1828.83     33.18 o 
   3   4   4     3450.76     3616.97     53.26 o 
   4   4   4     3653.30     3583.14     58.66 o 
   5   4   4      332.94      283.16     11.30 o 
   6   4   4      582.67      608.51     18.53 o 
   7   4   4     1374.81     1331.97     29.71 o 
   8   4   4     2393.07     2470.23    112.69 o 
   9   4   4      972.34      984.61     28.76 o 
  10   4   4      747.78      694.32     28.45 o 
  11   4   4      499.82      520.42     34.27 o 
  12   4   4      548.74      493.82     28.91 o 
 -12   5   4       10.59      -22.90     22.90 o 
 -11   5   4      384.48      352.85     14.64 o 
 -10   5   4       65.79       65.18      9.06 o 
  -9   5   4      763.57      693.35     24.44 o 
  -8   5   4      130.89      132.86      7.69 o 
  -7   5   4      162.01      168.92      8.62 o 
  -6   5   4      316.77      318.85      8.25 o 
  -5   5   4      133.05      144.41      6.78 o 
  -4   5   4      140.09      145.37      4.62 o 
  -3   5   4      476.48      471.77      8.68 o 
  -2   5   4      877.43      888.61     12.16 o 
  -1   5   4      659.77      698.08     10.65 o 
   0   5   4     1684.32     1646.31     38.13 o 
   1   5   4      255.07      244.92      9.17 o 
   2   5   4       12.94       12.96      4.36 o 
   3   5   4        3.51       16.34      6.72 o 
   4   5   4      167.76      180.65     13.93 o 
   5   5   4      188.12      153.97      9.00 o 
   6   5   4        0.59       -3.28      7.06 o 
   7   5   4       96.41       92.70     11.59 o 
   8   5   4        9.70       24.36     14.54 o 
   9   5   4      380.54      400.40     19.70 o 
  10   5   4       66.35       94.32     16.35 o 
  11   5   4      219.04      176.30     27.32 o 
  12   5   4      127.15      136.00     41.19 o 
 -12   6   4      204.40      182.70     29.15 o 
 -11   6   4      570.37      593.55     30.92 o 
 -10   6   4      354.79      379.46     15.05 o 
  -9   6   4      155.44      177.75     19.98 o 
  -8   6   4      537.46      569.49     35.57 o 
  -7   6   4     1844.03     1958.39     63.49 o 
  -6   6   4     1774.43     1816.06     45.95 o 
  -5   6   4     1909.07     1886.80     29.27 o 
  -4   6   4     4081.51     4118.99     54.69 o 
  -3   6   4     6013.86     6319.63     76.66 o 
  -2   6   4     2356.82     2312.21     29.25 o 
  -1   6   4      732.85      677.79     17.97 o 
   0   6   4      420.91      409.98     13.63 o 
   1   6   4     1361.49     1317.38     19.14 o 
   2   6   4        7.16        7.79      3.97 o 
   3   6   4     3970.90     4069.29     65.41 o 
   4   6   4      278.56      303.62     21.88 o 
   5   6   4      507.96      412.35     16.87 o 
   6   6   4     1222.90     1276.73     49.50 o 
   7   6   4     3181.70     3147.10    132.24 o 
   8   6   4     1913.65     1848.17     48.22 o 
   9   6   4      104.18       93.75     16.80 o 
  10   6   4      122.89      117.69     17.35 o 
  11   6   4      459.42      464.48     34.84 o 
  12   6   4      324.99      248.14     38.32 o 
 -12   7   4        7.29      -26.27     26.27 o 
 -11   7   4       38.77       30.25     13.69 o 
 -10   7   4       56.08       44.69     12.04 o 
  -9   7   4     1214.98     1182.98     22.35 o 
  -8   7   4        0.00        0.64      6.81 o 
  -7   7   4      116.35       99.56      7.09 o 
  -6   7   4      462.36      489.44     21.14 o 
  -5   7   4      231.59      235.45      6.68 o 
  -4   7   4        0.99        5.07      3.80 o 
  -3   7   4      857.07      887.52     14.43 o 
  -2   7   4     1997.26     2133.71     27.25 o 
  -1   7   4     1062.59     1186.66     18.36 o 
   0   7   4      245.29      225.42      7.36 o 
   1   7   4      337.92      346.29     16.26 o 
   2   7   4      553.63      576.05     11.82 o 
   3   7   4      352.66      321.65     13.02 o 
   4   7   4        0.37       12.42      5.44 o 
   5   7   4      410.52      391.68     15.18 o 
   6   7   4      470.98      514.23     18.09 o 
   7   7   4       67.01       83.93     12.45 o 
   8   7   4      619.94      592.96     20.65 o 
   9   7   4      167.31      166.22     16.56 o 
  10   7   4      150.41      164.85     18.93 o 
  11   7   4       42.31       19.49     27.40 o 
 -12   8   4      190.99      194.04     30.41 o 
 -11   8   4       21.59       20.27     12.66 o 
 -10   8   4      726.28      755.57     21.61 o 
  -9   8   4      819.65      823.28     18.68 o 
  -8   8   4     2598.84     2688.04     44.73 o 
  -7   8   4     1142.33     1158.66     71.32 o 
  -6   8   4      537.23      526.35     12.14 o 
  -5   8   4     3469.44     3309.41     73.94 o 
  -4   8   4     2362.72     2334.09     37.89 o 
  -3   8   4      942.34      901.12     13.96 o 
  -2   8   4     1542.69     1433.39     22.79 o 
  -1   8   4     1178.83     1167.43     18.39 o 
   0   8   4     4413.75     4389.50     58.82 o 
   1   8   4     3202.99     3089.83     51.52 o 
   2   8   4     2152.31     2196.29     44.30 o 
   3   8   4     1082.83     1074.91     53.65 o 
   4   8   4      488.40      482.56     14.30 o 
   5   8   4      380.07      406.74     16.00 o 
   6   8   4     1026.05     1059.67     27.70 o 
   7   8   4      640.42      663.02     22.29 o 
   8   8   4     2770.22     2804.05     88.30 o 
   9   8   4     1282.27     1290.44     64.59 o 
  10   8   4       14.39       55.41     24.22 o 
  11   8   4      144.97      106.84     27.39 o 
 -12   9   4       30.22       27.67     26.49 o 
 -11   9   4        5.12      -23.34     24.75 o 
 -10   9   4       44.02       44.27     14.36 o 
  -9   9   4      298.84      296.46     12.70 o 
  -8   9   4        0.49        2.34      9.78 o 
  -7   9   4       26.29       19.96      7.64 o 
  -6   9   4       68.67       77.16      6.51 o 
  -5   9   4      426.29      433.94     16.26 o 
  -4   9   4        1.81        5.65      4.52 o 
  -3   9   4     1568.78     1627.18     28.05 o 
  -2   9   4        0.22        0.14      3.80 o 
  -1   9   4      373.24      375.88      9.42 o 
   0   9   4      107.43      100.75      6.72 o 
   1   9   4       33.07       44.94      5.87 o 
   2   9   4        5.25        2.56      5.93 o 
   3   9   4      362.46      344.98     11.45 o 
   4   9   4     1324.40     1386.76     31.88 o 
   5   9   4       82.31       98.13     21.21 o 
   6   9   4       19.89       23.95     10.16 o 
   7   9   4        3.17       -5.17     15.22 o 
   8   9   4       27.09       27.10     11.92 o 
   9   9   4       92.70      117.22     18.92 o 
  10   9   4      146.40      169.46     33.85 o 
  11   9   4      446.25      443.22     38.12 o 
 -11  10   4      319.42      254.47     31.18 o 
 -10  10   4      239.20      224.58     14.77 o 
  -9  10   4      802.00      830.39     27.74 o 
  -8  10   4      323.00      339.29     19.56 o 
  -7  10   4      343.57      357.92     12.72 o 
  -6  10   4       19.15       11.32      5.22 o 
  -5  10   4     1207.06     1221.05     21.57 o 
  -4  10   4     2506.56     2606.99     40.03 o 
  -3  10   4     2097.97     2102.15     28.79 o 
  -2  10   4     1249.38     1228.77     32.88 o 
  -1  10   4       76.26       71.75      6.66 o 
   0  10   4     1104.82     1167.93     40.03 o 
   1  10   4      583.74      567.90     13.04 o 
   2  10   4       92.86       72.48      7.51 o 
   3  10   4      494.79      485.82     17.66 o 
   4  10   4      194.32      213.80      9.84 o 
   5  10   4      478.26      467.31     18.15 o 
   6  10   4      623.93      694.17     26.77 o 
   7  10   4      976.83      968.58     51.64 o 
   8  10   4     1777.25     1772.21     98.51 o 
   9  10   4      497.22      480.30     31.45 o 
  10  10   4       84.82       51.13     33.06 o 
  11  10   4       70.77      121.07     32.86 o 
 -11  11   4        0.01       20.76     27.29 o 
 -10  11   4       46.42       56.30     11.40 o 
  -9  11   4       17.93       19.91     12.34 o 
  -8  11   4      186.18      185.06     12.45 o 
  -7  11   4       17.21       16.47      7.86 o 
  -6  11   4     1060.71     1045.53     38.38 o 
  -5  11   4      484.13      519.72     21.14 o 
  -4  11   4      175.82      154.33     10.27 o 
  -3  11   4      502.72      474.48     11.84 o 
  -2  11   4       83.06       76.07      6.24 o 
  -1  11   4      478.67      467.88     11.36 o 
   0  11   4      730.08      747.61     23.89 o 
   1  11   4      924.39      932.03     25.12 o 
   2  11   4      676.74      661.92     24.93 o 
   3  11   4       56.87       56.23      8.49 o 
   4  11   4      644.09      648.50     17.33 o 
   5  11   4        0.55       -0.01     11.00 o 
   6  11   4        3.53        4.54      8.30 o 
   7  11   4      100.35       75.99     12.72 o 
   8  11   4       32.94       21.65     17.12 o 
   9  11   4       34.71        5.59     48.70 o 
  10  11   4      143.72      116.74     30.53 o 
 -11  12   4       70.15       70.28     39.23 o 
 -10  12   4      511.34      512.94     48.52 o 
  -9  12   4      387.66      411.90     19.08 o 
  -8  12   4      550.38      545.48     17.94 o 
  -7  12   4     1146.38     1188.44     43.57 o 
  -6  12   4      646.14      692.83     16.85 o 
  -5  12   4     1824.55     1803.63     49.44 o 
  -4  12   4     1423.38     1494.44     25.92 o 
  -3  12   4     1452.12     1491.35     25.06 o 
  -2  12   4     1781.84     1787.76     41.07 o 
  -1  12   4      401.62      369.88     11.19 o 
   0  12   4      815.14      815.61     17.68 o 
   1  12   4      783.93      808.68     18.24 o 
   2  12   4      854.40      869.70     39.23 o 
   3  12   4     1475.32     1500.58     28.45 o 
   4  12   4      438.84      412.04     14.07 o 
   5  12   4      169.13      189.41     14.22 o 
   6  12   4      539.90      562.92     21.11 o 
   7  12   4      342.46      349.20     38.50 o 
   8  12   4     1033.02     1075.11     75.41 o 
   9  12   4      498.36      478.07     52.31 o 
  10  12   4      217.43      196.85     44.67 o 
 -10  13   4       42.71       57.54     31.47 o 
  -9  13   4       85.48       95.13     16.04 o 
  -8  13   4        9.97        6.56     13.57 o 
  -7  13   4        0.06       -9.20      9.20 o 
  -6  13   4      245.78      233.50     11.53 o 
  -5  13   4      132.47      127.88     14.85 o 
  -4  13   4      804.02      777.94     18.41 o 
  -3  13   4      297.53      313.10     11.45 o 
  -2  13   4        6.68       -2.32      6.05 o 
  -1  13   4      487.10      452.05     12.35 o 
   0  13   4      502.77      506.83     14.28 o 
   1  13   4      102.59       95.22      8.98 o 
   2  13   4       21.03       14.46      7.88 o 
   3  13   4      801.68      734.97     19.12 o 
   4  13   4      541.34      548.99     17.85 o 
   5  13   4       19.47       24.08     10.02 o 
   6  13   4       82.81       50.62     14.36 o 
   7  13   4      109.04      144.23     22.61 o 
   8  13   4       12.56       18.74     19.28 o 
   9  13   4       50.88       51.63     21.05 o 
 -10  14   4        3.74       58.18     43.39 o 
  -9  14   4       68.09       75.90     17.18 o 
  -8  14   4      252.38      265.67     32.02 o 
  -7  14   4      248.40      276.25     15.93 o 
  -6  14   4     1121.89     1057.57     23.38 o 
  -5  14   4      929.44      893.11     33.37 o 
  -4  14   4      267.50      282.01     12.13 o 
  -3  14   4       77.91       87.21      8.20 o 
  -2  14   4      845.26      832.22     18.09 o 
  -1  14   4      324.40      321.76     11.84 o 
   0  14   4       83.83       72.22      8.91 o 
   1  14   4        4.14       -4.89      9.59 o 
   2  14   4      733.15      769.12     20.01 o 
   3  14   4      915.37      914.92     22.05 o 
   4  14   4      528.55      563.18     18.02 o 
   5  14   4      704.87      749.31     22.55 o 
   6  14   4      279.63      280.43     24.81 o 
   7  14   4       18.65       -9.02     52.19 o 
   8  14   4       99.89       75.58     19.30 o 
   9  14   4      146.23      188.47     50.66 o 
  -9  15   4       45.67       91.73     25.97 o 
  -8  15   4        0.48        9.52     17.60 o 
  -7  15   4       32.80       26.04     13.04 o 
  -6  15   4      117.34      128.21     12.66 o 
  -5  15   4      864.17      844.24     22.11 o 
  -4  15   4       22.53       26.13      8.12 o 
  -3  15   4       23.47       25.83      9.72 o 
  -2  15   4       33.27       29.24      8.19 o 
  -1  15   4      374.98      361.03     13.99 o 
   0  15   4      459.67      462.98     17.16 o 
   1  15   4      444.54      447.80     32.51 o 
   2  15   4       43.46       35.03      8.25 o 
   3  15   4       30.61       62.23     13.48 o 
   4  15   4        0.41       10.03     10.61 o 
   5  15   4      239.94      268.19     45.22 o 
   6  15   4        0.03      -20.11     20.11 o 
   7  15   4        9.44       17.22     37.34 o 
   8  15   4       61.36       57.48     22.55 o 
  -9  16   4      193.84      144.59     47.42 o 
  -8  16   4      393.41      395.51     78.16 o 
  -7  16   4      757.75      785.35     28.66 o 
  -6  16   4      668.88      717.95     54.39 o 
  -5  16   4      155.46      145.19     13.02 o 
  -4  16   4      218.34      220.71     13.33 o 
  -3  16   4      478.47      468.16     17.94 o 
  -2  16   4      976.08      974.83     22.47 o 
  -1  16   4     1053.64      987.64     22.08 o 
   0  16   4      195.79      206.57     13.21 o 
   1  16   4      205.24      192.59     12.95 o 
   2  16   4       15.33       16.97     10.33 o 
   3  16   4      321.14      367.16     27.44 o 
   4  16   4      132.54      155.98     15.24 o 
   5  16   4      333.11      386.16     31.46 o 
   6  16   4      199.23      173.44     26.86 o 
   7  16   4      317.34      283.72     36.91 o 
   8  16   4      293.32      224.61     59.03 o 
  -8  17   4       19.18      -10.57     33.67 o 
  -7  17   4       57.62       70.73     19.98 o 
  -6  17   4       30.14       -2.67     15.77 o 
  -5  17   4       24.17       31.99     14.91 o 
  -4  17   4       21.88       27.13     22.61 o 
  -3  17   4        0.57       10.85     13.88 o 
  -2  17   4       66.16       78.41     12.59 o 
  -1  17   4      351.90      373.32     34.83 o 
   0  17   4      143.24      141.33     13.82 o 
   1  17   4      254.95      270.75     16.09 o 
   2  17   4      188.22      171.98     29.70 o 
   3  17   4        0.16       -5.92     31.59 o 
   4  17   4       10.49       30.35     21.02 o 
   5  17   4       36.34       33.42     20.61 o 
   6  17   4      169.89      149.71     25.23 o 
   7  17   4        0.05       10.27     20.75 o 
  -7  18   4      136.16      171.36     24.59 o 
  -6  18   4      385.75      404.86     27.93 o 
  -5  18   4      118.89      128.82     31.23 o 
  -4  18   4       55.25       37.20     13.93 o 
  -3  18   4      117.90      113.77     21.21 o 
  -2  18   4      304.82      312.97     32.88 o 
  -1  18   4      842.00      831.16     30.88 o 
   0  18   4      250.01      296.38     20.05 o 
   1  18   4        2.59      -13.80     13.80 o 
   2  18   4       17.28       32.80     13.26 o 
   3  18   4       14.72       15.09     35.63 o 
   4  18   4      643.02      612.78    106.70 o 
   5  18   4      346.68      391.42     37.46 o 
   6  18   4      100.35      122.24     35.57 o 
  -6  19   4       26.27       38.91     27.46 o 
  -5  19   4       40.96       35.54     18.41 o 
  -4  19   4       26.89       12.81     17.96 o 
  -3  19   4        4.34       -5.31     14.78 o 
  -2  19   4        4.62       17.85     15.20 o 
  -1  19   4        8.92       24.30     17.66 o 
   0  19   4      106.85      103.69     22.61 o 
   1  19   4        8.94       39.81     18.00 o 
   2  19   4        0.37        0.81     18.46 o 
   3  19   4        9.34        0.60     39.23 o 
   4  19   4        6.89       36.93     29.45 o 
   5  19   4        1.62       -7.36     30.09 o 
  -5  20   4       70.73       73.82     26.32 o 
  -4  20   4       37.19       20.21     23.22 o 
  -3  20   4       80.09       77.42     96.00 o 
  -2  20   4      120.23      118.24     19.02 o 
  -1  20   4      255.94      238.73     29.20 o 
   0  20   4        3.30        2.22     22.47 o 
   1  20   4       77.84       96.13     23.11 o 
   2  20   4      129.53      136.98     31.65 o 
   3  20   4       14.77       -3.60     23.31 o 
   4  20   4       38.26       62.48     84.94 o 
  -3  21   4       71.33       76.05     26.08 o 
  -2  21   4        0.00       -1.96     32.75 o 
  -1  21   4       18.66       36.33     23.56 o 
   0  21   4        0.06       34.97     28.85 o 
   1  21   4       39.35       50.70     37.83 o 
   2  21   4        0.24      -10.21     24.25 o 
 -13   1   5      205.91      169.27     23.67 o 
 -12   1   5      546.94      554.84     23.85 o 
 -11   1   5      555.23      580.99     16.36 o 
 -10   1   5       61.67       72.06      8.99 o 
  -9   1   5      128.12      126.75      7.42 o 
  -8   1   5      141.33      147.06      6.90 o 
  -7   1   5     1419.11     1437.21     21.76 o 
  -6   1   5      473.21      485.75      9.40 o 
  -5   1   5       14.81       -0.90      6.54 o 
  -4   1   5     2979.80     3095.27     33.79 o 
  -3   1   5     4495.16     4487.67     78.84 o 
  -2   1   5     7945.59     7955.81     81.27 o 
  -1   1   5     2696.07     2431.15     29.27 o 
   0   1   5     3256.35     3070.94     46.50 o 
   1   1   5      133.49      110.62      4.80 o 
   2   1   5      670.72      880.39     33.24 o 
   3   1   5       26.27       13.08      4.41 o 
   4   1   5     3928.80     4335.76     63.67 o 
   5   1   5     2170.08     2181.70     39.61 o 
   6   1   5      556.49      531.40     15.98 o 
   7   1   5      829.53      862.19     21.27 o 
   8   1   5      545.10      583.67     19.52 o 
   9   1   5     1845.35     1849.29     46.02 o 
  10   1   5      430.54      431.68     15.32 o 
  11   1   5      189.23      202.12     21.37 o 
  12   1   5      526.87      542.07     83.48 o 
 -13   2   5       49.50       52.85     21.14 o 
 -12   2   5        0.00       10.64     18.62 o 
 -11   2   5       50.78       56.37      9.51 o 
 -10   2   5        2.29        4.20      7.75 o 
  -9   2   5      168.91      173.10      9.23 o 
  -8   2   5        1.88       -5.27      7.03 o 
  -7   2   5        1.54        4.17      4.54 o 
  -6   2   5      338.38      344.26      9.04 o 
  -5   2   5       11.79       26.37      5.93 o 
  -4   2   5      145.03      158.59      4.32 o 
  -3   2   5       11.55       16.57      5.01 o 
  -2   2   5      102.04      113.35      2.92 o 
  -1   2   5     1213.69     1184.49     16.78 o 
   0   2   5       86.23       93.20      3.60 o 
   1   2   5     3826.28     4085.97     50.23 o 
   2   2   5     1460.34     1567.29     24.98 o 
   3   2   5       68.15       78.47      8.08 o 
   4   2   5      165.43      164.53     11.24 o 
   5   2   5      256.85      253.33     10.35 o 
   6   2   5        5.34        7.07      6.69 o 
   7   2   5      391.75      401.12     11.31 o 
   8   2   5      111.99      108.41     10.33 o 
   9   2   5      411.65      401.32     23.04 o 
  10   2   5       46.75       43.24     25.06 o 
  11   2   5       74.65       72.10     23.53 o 
  12   2   5      119.40      111.82     27.83 o 
 -13   3   5        4.66      -29.33     29.33 o 
 -12   3   5      518.41      513.87     27.88 o 
 -11   3   5      212.65      218.91     12.61 o 
 -10   3   5      240.31      226.59     11.62 o 
  -9   3   5       28.02       38.39      7.58 o 
  -8   3   5      327.22      307.83      9.64 o 
  -7   3   5     1345.93     1377.60     21.41 o 
  -6   3   5     1478.17     1473.34     23.77 o 
  -5   3   5     1493.78     1472.16     24.20 o 
  -4   3   5     2266.99     2217.60     28.69 o 
  -3   3   5     3250.22     3228.39     40.36 o 
  -2   3   5     6668.33     6547.86     87.39 o 
  -1   3   5     3685.98     3560.66     39.28 o 
   0   3   5      162.28      109.99      4.17 o 
   1   3   5     1158.17     1128.77     16.36 o 
   2   3   5     4270.05     4161.91     79.75 o 
   3   3   5     2012.49     1846.61     27.19 o 
   4   3   5     5489.41     5847.67    101.46 o 
   5   3   5     1519.87     1460.33     32.01 o 
   6   3   5     1108.39     1096.75     23.69 o 
   7   3   5      113.83      140.12      8.70 o 
   8   3   5       95.08      101.02     13.44 o 
   9   3   5     1374.49     1404.65     45.16 o 
  10   3   5      397.55      445.06     24.17 o 
  11   3   5      864.71      854.73     41.41 o 
  12   3   5     1268.61     1103.51     66.10 o 
 -12   4   5       56.84       69.62     25.30 o 
 -11   4   5       22.85       20.24     10.48 o 
 -10   4   5       12.69       11.96      8.13 o 
  -9   4   5       99.30       98.03      8.25 o 
  -8   4   5        8.30        1.33      5.52 o 
  -7   4   5       14.72       16.00      5.50 o 
  -6   4   5      177.73      187.52      5.98 o 
  -5   4   5      349.14      401.46      7.54 o 
  -4   4   5     1464.23     1504.80     32.39 o 
  -3   4   5        3.88        5.01      2.16 o 
  -2   4   5       33.29       29.10      2.58 o 
  -1   4   5      260.69      281.77      5.57 o 
   0   4   5      487.40      451.53     10.63 o 
   1   4   5       23.38       25.62      4.76 o 
   2   4   5     1320.05     1338.96     22.12 o 
   3   4   5      355.83      402.31     17.97 o 
   4   4   5       85.94       99.43      8.71 o 
   5   4   5       48.23       45.81     11.06 o 
   6   4   5       71.90      105.05     11.95 o 
   7   4   5       79.29       67.34     11.19 o 
   8   4   5       45.96       32.81     13.79 o 
   9   4   5      293.68      286.56     19.90 o 
  10   4   5       22.33       14.14     19.82 o 
  11   4   5      126.27      125.47     29.53 o 
 -12   5   5      144.93      131.81     25.13 o 
 -11   5   5      665.55      693.37     21.59 o 
 -10   5   5      713.83      721.52     18.03 o 
  -9   5   5       97.67       94.78      8.02 o 
  -8   5   5      214.83      166.71     13.32 o 
  -7   5   5      628.47      644.83     22.86 o 
  -6   5   5     1550.24     1605.28     22.22 o 
  -5   5   5     1870.47     1789.93     23.68 o 
  -4   5   5     1245.54     1203.29     16.56 o 
  -3   5   5     4179.67     4185.69     49.11 o 
  -2   5   5     2446.79     2489.26     40.09 o 
  -1   5   5      394.17      317.53      6.69 o 
   0   5   5       46.85       87.37      3.96 o 
   1   5   5       24.07       39.46      5.87 o 
   2   5   5       80.03      140.10      6.82 o 
   3   5   5     2705.11     2582.54     54.08 o 
   4   5   5     1358.12     1468.82     38.99 o 
   5   5   5     1007.71      933.90     22.38 o 
   6   5   5      274.74      294.03     18.58 o 
   7   5   5      224.11      247.30     15.83 o 
   8   5   5      484.98      461.01     23.04 o 
   9   5   5      254.78      236.04     18.67 o 
  10   5   5     1153.87     1139.72     44.83 o 
  11   5   5      603.57      581.49     38.09 o 
 -12   6   5        0.08        1.48     23.12 o 
 -11   6   5      129.09      131.96     16.99 o 
 -10   6   5       23.28       23.47      8.81 o 
  -9   6   5      487.46      460.96     13.49 o 
  -8   6   5       95.08       90.14      7.43 o 
  -7   6   5     1666.76     1655.85     27.26 o 
  -6   6   5      622.74      624.14     12.07 o 
  -5   6   5      463.49      506.18      9.19 o 
  -4   6   5      569.39      618.08     10.62 o 
  -3   6   5      213.78      215.96      5.27 o 
  -2   6   5      703.17      722.56     10.79 o 
  -1   6   5       99.86      133.93      4.66 o 
   0   6   5      151.95      135.59      4.71 o 
   1   6   5      565.50      625.93     11.95 o 
   2   6   5      164.77      142.79     10.88 o 
   3   6   5       98.05       91.80      6.91 o 
   4   6   5        5.99       10.76      5.13 o 
   5   6   5       46.88       68.21     16.19 o 
   6   6   5      441.34      424.60     16.20 o 
   7   6   5      483.53      475.32     41.55 o 
   8   6   5      290.90      244.49     22.55 o 
   9   6   5       32.53       24.24     12.95 o 
  10   6   5       73.80       88.36     24.90 o 
  11   6   5        1.07       14.59     26.40 o 
 -12   7   5      422.95      395.35     73.09 o 
 -11   7   5      193.72      196.47     27.50 o 
 -10   7   5      963.53      967.83     23.23 o 
  -9   7   5       33.13       38.99      7.87 o 
  -8   7   5      222.06      217.95      9.54 o 
  -7   7   5      677.20      663.18     19.68 o 
  -6   7   5      561.44      546.28     11.92 o 
  -5   7   5     2193.60     2159.69     27.20 o 
  -4   7   5     3311.60     3299.71     50.72 o 
  -3   7   5     3273.97     3418.73     39.10 o 
  -2   7   5     3928.98     3932.44     45.07 o 
  -1   7   5      852.75      784.75     12.43 o 
   0   7   5     2551.13     2442.85     33.23 o 
   1   7   5     2123.77     2099.30     29.08 o 
   2   7   5     2260.48     2266.51     51.39 o 
   3   7   5     1497.54     1479.15     28.81 o 
   4   7   5     1629.53     1713.17     29.99 o 
   5   7   5      827.08      830.45     21.93 o 
   6   7   5     1055.99     1073.34     26.69 o 
   7   7   5      227.54      254.03     14.74 o 
   8   7   5      674.76      745.01     25.78 o 
   9   7   5      864.03      897.28     30.86 o 
  10   7   5      581.41      573.43     31.99 o 
  11   7   5      531.48      453.01     39.22 o 
 -12   8   5      235.68      233.99     33.64 o 
 -11   8   5       23.86       18.48     27.81 o 
 -10   8   5        4.09        8.23      9.60 o 
  -9   8   5      101.30      114.58     10.76 o 
  -8   8   5        3.74       -5.06      6.80 o 
  -7   8   5      773.82      787.15     15.93 o 
  -6   8   5        0.24       -0.66      5.20 o 
  -5   8   5      510.05      537.31     11.12 o 
  -4   8   5      129.53      126.58      5.90 o 
  -3   8   5      108.52      104.50      5.05 o 
  -2   8   5      703.82      724.87     12.55 o 
  -1   8   5      825.31      891.81     31.10 o 
   0   8   5       60.62       76.22      5.14 o 
   1   8   5       11.96       13.76      4.45 o 
   2   8   5       84.34       86.98      5.50 o 
   3   8   5       80.48       83.53      8.71 o 
   4   8   5        0.02        6.89      6.10 o 
   5   8   5      452.04      442.93     15.78 o 
   6   8   5       14.18       19.24      8.19 o 
   7   8   5       12.16        3.36     11.87 o 
   8   8   5        1.40        5.98     12.83 o 
   9   8   5       15.21        4.99     15.95 o 
  10   8   5      255.86      196.48     22.40 o 
  11   8   5       26.85       48.15     40.94 o 
 -11   9   5      548.71      549.36     44.49 o 
 -10   9   5      350.63      335.15     25.42 o 
  -9   9   5      153.17      175.91     11.05 o 
  -8   9   5      120.22      130.60     17.36 o 
  -7   9   5      502.56      548.35     14.01 o 
  -6   9   5       34.22       39.73     10.51 o 
  -5   9   5     2053.76     2053.01     64.59 o 
  -4   9   5      349.71      333.95      9.02 o 
  -3   9   5      220.96      209.62     14.79 o 
  -2   9   5      611.11      595.64     14.61 o 
  -1   9   5      784.23      743.87     16.74 o 
   0   9   5     3266.79     3214.99     57.87 o 
   1   9   5      605.56      582.18     13.53 o 
   2   9   5       42.37       32.88      4.63 o 
   3   9   5      211.92      196.85      8.97 o 
   4   9   5       10.68       19.51      7.47 o 
   5   9   5     1618.81     1631.43     72.60 o 
   6   9   5       13.92       22.08     12.09 o 
   7   9   5       63.55       56.16     12.93 o 
   8   9   5      895.15      895.42     45.16 o 
   9   9   5     1186.08     1155.14     42.57 o 
  10   9   5      392.53      374.74     29.03 o 
 -11  10   5       24.18       17.43     22.16 o 
 -10  10   5       50.60       67.79     13.67 o 
  -9  10   5        0.31       -0.14      9.31 o 
  -8  10   5       85.30       87.73      9.29 o 
  -7  10   5       10.78        6.68      7.42 o 
  -6  10   5       35.87       27.73      7.46 o 
  -5  10   5      654.70      639.96     14.08 o 
  -4  10   5       40.24       43.43      5.05 o 
  -3  10   5      209.65      214.76     11.98 o 
  -2  10   5        9.42       12.16      4.73 o 
  -1  10   5       77.85       69.11      6.16 o 
   0  10   5      390.48      394.53     11.07 o 
   1  10   5       26.99       32.20      5.99 o 
   2  10   5       15.63       17.72      5.17 o 
   3  10   5       10.16        4.90      5.07 o 
   4  10   5       34.01       35.18      9.90 o 
   5  10   5      686.71      680.10     25.97 o 
   6  10   5      554.30      560.08     22.49 o 
   7  10   5      265.27      293.24     16.97 o 
   8  10   5      109.01      146.55     24.63 o 
   9  10   5        0.86       18.97     25.04 o 
  10  10   5       33.92       21.21     19.44 o 
 -11  11   5      224.75      192.20     33.12 o 
 -10  11   5      320.93      325.78     47.97 o 
  -9  11   5       22.08       43.18     10.42 o 
  -8  11   5      188.29      187.67     21.08 o 
  -7  11   5      727.37      746.62     66.37 o 
  -6  11   5      626.68      659.69     30.19 o 
  -5  11   5      677.40      679.28     33.37 o 
  -4  11   5     1859.20     1883.97     29.12 o 
  -3  11   5     1186.41     1219.01     19.85 o 
  -2  11   5     2147.11     2181.73     33.30 o 
  -1  11   5      360.43      327.34     10.54 o 
   0  11   5     4568.90     4554.03     99.18 o 
   1  11   5     1069.80     1061.55     75.65 o 
   2  11   5      357.41      314.64     21.88 o 
   3  11   5      173.33      177.28     15.83 o 
   4  11   5       90.31       95.67     12.28 o 
   5  11   5      467.27      457.64     14.17 o 
   6  11   5      595.67      636.51     22.51 o 
   7  11   5      742.11      727.87     26.76 o 
   8  11   5     1118.66     1116.45     42.36 o 
   9  11   5      360.93      434.00     34.05 o 
  10  11   5      520.10      504.03     60.38 o 
 -10  12   5       18.35       17.22     22.63 o 
  -9  12   5       77.72       85.05     12.31 o 
  -8  12   5       61.41       78.25     11.25 o 
  -7  12   5       36.67       40.06      8.37 o 
  -6  12   5       31.77       12.80      8.20 o 
  -5  12   5        2.43        8.67      6.04 o 
  -4  12   5      526.93      509.51     13.32 o 
  -3  12   5        0.42        3.50      6.07 o 
  -2  12   5       64.20       61.42      7.37 o 
  -1  12   5      232.08      237.60     10.51 o 
   0  12   5      281.50      289.28     15.58 o 
   1  12   5      503.84      509.43     13.82 o 
   2  12   5      303.46      276.34     11.74 o 
   3  12   5      106.38      114.32     15.52 o 
   4  12   5        8.22       17.69     21.76 o 
   5  12   5      104.96       88.30     13.49 o 
   6  12   5        1.44      -17.89     23.53 o 
   7  12   5       54.16       89.06     16.94 o 
   8  12   5       13.24       15.51     24.13 o 
   9  12   5      177.47      180.46     38.44 o 
 -10  13   5       77.88       62.03     28.20 o 
  -9  13   5        3.21       -2.46     13.47 o 
  -8  13   5      114.75      119.61     12.93 o 
  -7  13   5      867.29      904.15     78.59 o 
  -6  13   5     1314.28     1332.90     25.77 o 
  -5  13   5     1652.32     1652.43     28.65 o 
  -4  13   5       14.13        9.27     12.04 o 
  -3  13   5       77.32       81.61      8.12 o 
  -2  13   5      346.70      369.29     16.07 o 
  -1  13   5     1431.08     1416.31     44.61 o 
   0  13   5      709.45      727.70     19.37 o 
   1  13   5      450.08      481.53     15.09 o 
   2  13   5      657.62      659.16     67.04 o 
   3  13   5      500.58      523.77     39.66 o 
   4  13   5      113.36      130.34     14.24 o 
   5  13   5      261.34      267.99     30.13 o 
   6  13   5       19.18       47.89     33.98 o 
   7  13   5       69.47       62.71     21.23 o 
   8  13   5      181.48      199.07     28.22 o 
   9  13   5      610.87      674.70     40.81 o 
 -10  14   5        0.16       19.68     41.19 o 
  -9  14   5       12.12        1.91     24.87 o 
  -8  14   5       17.11       19.45     23.41 o 
  -7  14   5       11.29        8.71     20.04 o 
  -6  14   5        2.01        4.25      9.59 o 
  -5  14   5      668.82      692.61     18.61 o 
  -4  14   5       17.92        8.53      7.37 o 
  -3  14   5       10.59       -6.16      9.04 o 
  -2  14   5       45.39       49.69     21.88 o 
  -1  14   5       32.47       34.98      7.76 o 
   0  14   5      680.49      681.70     19.98 o 
   1  14   5       12.76       -3.87      7.39 o 
   2  14   5       52.38       53.98      8.87 o 
   3  14   5       75.63       66.55     11.12 o 
   4  14   5       40.05       34.97     10.27 o 
   5  14   5      282.01      226.28     15.26 o 
   6  14   5        4.42       10.80     19.08 o 
   7  14   5       44.72       36.95     21.16 o 
   8  14   5       35.84       15.76     23.25 o 
   9  14   5        4.27       16.29     31.74 o 
  -9  15   5       43.78      157.06     60.93 o 
  -8  15   5      553.57      564.10     42.65 o 
  -7  15   5      493.88      532.08     35.38 o 
  -6  15   5      834.90      815.53     40.03 o 
  -5  15   5      233.42      233.26     13.76 o 
  -4  15   5      178.58      180.64     12.64 o 
  -3  15   5      300.19      336.52     14.21 o 
  -2  15   5      965.32     1006.26     21.67 o 
  -1  15   5      521.54      534.37     18.46 o 
   0  15   5      408.12      411.52     15.52 o 
   1  15   5      291.13      318.24     15.00 o 
   2  15   5      765.72      730.03     21.42 o 
   3  15   5      327.68      347.87     20.53 o 
   4  15   5       47.13       74.18     11.69 o 
   5  15   5      136.41      104.12     16.41 o 
   6  15   5      183.52      211.77     13.75 o 
   7  15   5       48.89       34.78     24.20 o 
   8  15   5      260.02      242.01     26.36 o 
  -8  16   5        2.21       41.49     61.05 o 
  -7  16   5      205.76      176.90     19.98 o 
  -6  16   5       16.45       -0.56     14.02 o 
  -5  16   5       35.76       13.83     14.12 o 
  -4  16   5       42.62       40.15     18.88 o 
  -3  16   5        9.25        0.58     12.47 o 
  -2  16   5       23.89       18.59     10.53 o 
  -1  16   5      126.05      109.30     12.49 o 
   0  16   5       69.15       66.74     11.24 o 
   1  16   5       69.80       87.58     20.84 o 
   2  16   5       27.61       33.34     10.69 o 
   3  16   5      302.68      296.82     19.68 o 
   4  16   5      193.03      200.20     21.14 o 
   5  16   5       68.27       59.79     69.12 o 
   6  16   5        0.06       21.52     25.56 o 
   7  16   5       24.00       19.67     26.21 o 
  -8  17   5      135.64      109.39     45.83 o 
  -7  17   5      391.51      389.06     30.01 o 
  -6  17   5      288.77      304.08     21.07 o 
  -5  17   5      135.17      111.67     16.66 o 
  -4  17   5       70.97       66.46     17.54 o 
  -3  17   5      748.35      763.20     27.51 o 
  -2  17   5      404.72      394.67     20.49 o 
  -1  17   5     1387.86     1391.52     93.01 o 
   0  17   5      487.99      466.78     21.94 o 
   1  17   5      248.89      254.61     18.94 o 
   2  17   5       11.40       15.01     44.30 o 
   3  17   5       50.91       52.89     18.62 o 
   4  17   5      330.64      290.60     29.00 o 
   5  17   5       65.98       70.51     28.52 o 
   6  17   5        8.58      -12.31     23.04 o 
   7  17   5      163.61       94.84     27.07 o 
  -7  18   5       57.48       83.48     44.24 o 
  -6  18   5        0.68       -7.35     18.50 o 
  -5  18   5        3.95        7.16     16.80 o 
  -4  18   5       29.31       45.28     16.35 o 
  -3  18   5       90.92       95.94     17.97 o 
  -2  18   5        1.02      -12.93     14.39 o 
  -1  18   5       58.63       48.49     15.64 o 
   0  18   5      436.59      447.51     24.19 o 
   1  18   5       52.12       44.96     15.67 o 
   2  18   5       22.21       49.24     52.68 o 
   3  18   5       50.20       52.06     20.41 o 
   4  18   5       81.74       75.32     33.73 o 
   5  18   5       20.83        0.62     21.14 o 
   6  18   5      148.23      111.23     62.88 o 
  -6  19   5       89.35       91.18     27.74 o 
  -5  19   5       30.97       61.61     17.83 o 
  -4  19   5      103.09       95.47     18.64 o 
  -3  19   5      177.12      160.75     52.68 o 
  -2  19   5      308.11      260.74     21.04 o 
  -1  19   5      322.19      344.90     21.11 o 
   0  19   5      306.76      308.00     26.03 o 
   1  19   5      191.60      239.00     38.87 o 
   2  19   5      382.63      356.41     28.57 o 
   3  19   5        3.13      -28.00     28.08 o 
   4  19   5       31.70       23.91     26.79 o 
   5  19   5       86.41      116.19     29.92 o 
  -4  20   5       11.69      -24.29     28.48 o 
  -3  20   5       27.73       -8.93     29.58 o 
  -2  20   5       31.03       61.93     44.18 o 
  -1  20   5        6.28      -32.57     72.72 o 
   0  20   5      126.28      137.87     23.55 o 
   1  20   5       19.64       60.21     27.36 o 
   2  20   5        0.61       19.44     22.86 o 
   3  20   5       74.85       55.39     27.03 o 
  -2  21   5      200.41      180.68     63.31 o 
  -1  21   5      312.65      234.84     34.28 o 
   0  21   5      133.63      148.99     33.05 o 
   1  21   5      179.57      190.85     33.57 o 
 -12   0   6      257.44      278.05     29.82 o 
 -11   0   6      656.58      758.86     27.87 o 
 -10   0   6      548.83      573.94     18.21 o 
  -9   0   6     1852.94     1693.85     34.71 o 
  -8   0   6      242.01      265.83     10.88 o 
  -7   0   6      830.33      891.96     18.94 o 
  -6   0   6     3049.96     3028.73     50.23 o 
  -5   0   6      442.31      472.62      8.43 o 
  -4   0   6     3808.71     3740.91    100.95 o 
  -3   0   6       12.43       17.36      9.66 o 
  -2   0   6     7272.91     6895.53     89.83 o 
  -1   0   6     9360.01     9306.68    156.93 o 
   0   0   6     2097.51     1993.53     37.52 o 
   1   0   6     3030.97     2975.93     55.24 o 
   2   0   6     2671.14     3039.37     65.75 o 
   3   0   6       18.30       13.57      7.33 o 
   4   0   6     1676.85     1666.10     41.31 o 
   5   0   6      272.14      295.16     14.54 o 
   6   0   6      407.49      443.54     19.56 o 
   7   0   6       38.88       27.26     11.00 o 
   8   0   6      134.39      161.21     14.91 o 
   9   0   6      676.42      712.79     29.58 o 
  10   0   6      886.25      928.63     41.31 o 
  11   0   6      113.77       99.24     50.84 o 
 -12   1   6        0.16      -12.90     13.87 o 
 -11   1   6       46.78       38.89     11.00 o 
 -10   1   6       51.60       55.51      9.41 o 
  -9   1   6      144.35      147.80      7.55 o 
  -8   1   6        4.17       -4.20      4.64 o 
  -7   1   6      139.21      131.23      5.77 o 
  -6   1   6      191.16      207.60      6.54 o 
  -5   1   6      379.79      397.29      5.77 o 
  -4   1   6       41.29       71.13      8.33 o 
  -3   1   6      184.29      189.33      8.94 o 
  -2   1   6      545.87      543.91      7.19 o 
  -1   1   6      314.89      329.96     11.55 o 
   0   1   6        1.63       -1.65      3.02 o 
   1   1   6     2784.97     2960.27     43.06 o 
   2   1   6      270.64      269.47      8.64 o 
   3   1   6      522.32      581.16     13.08 o 
   4   1   6       98.06      113.42      7.39 o 
   5   1   6       46.72       42.21      7.76 o 
   6   1   6      131.48      142.62      8.87 o 
   7   1   6        8.09        8.21      6.99 o 
   8   1   6       53.55       40.29     12.96 o 
   9   1   6      422.40      400.97     14.48 o 
  10   1   6        0.24      -13.88     13.88 o 
  11   1   6      132.79      183.72     33.14 o 
 -12   2   6      160.28      156.95     17.66 o 
 -11   2   6      316.04      306.69     17.29 o 
 -10   2   6       17.20       10.57      6.81 o 
  -9   2   6     1597.90     1537.10     35.38 o 
  -8   2   6       62.93       53.95      5.31 o 
  -7   2   6      418.49      469.04     22.18 o 
  -6   2   6      822.73      793.78     14.54 o 
  -5   2   6       34.87       33.53      2.37 o 
  -4   2   6     1324.71     1197.60     15.34 o 
  -3   2   6      396.68      352.68      7.76 o 
  -2   2   6     1095.78     1045.76     13.77 o 
  -1   2   6    10642.47    11086.96    121.32 o 
   0   2   6       26.93       21.49      3.15 o 
   1   2   6     5382.45     5375.32     64.57 o 
   2   2   6     1176.79     1175.90     23.53 o 
   3   2   6      188.04      140.44      8.68 o 
   4   2   6     1725.80     1702.11     53.29 o 
   5   2   6     1030.20     1048.89     21.12 o 
   6   2   6     1101.18     1036.21     38.38 o 
   7   2   6       97.08      117.06     15.12 o 
   8   2   6      110.64      106.74      8.88 o 
   9   2   6     1227.60     1271.48     66.79 o 
  10   2   6      551.65      486.84     38.64 o 
  11   2   6      684.98      645.76     38.40 o 
 -12   3   6       40.73       23.38     17.68 o 
 -11   3   6        7.03        4.54      9.68 o 
 -10   3   6      159.39      146.08     13.93 o 
  -9   3   6       11.52       16.16      6.69 o 
  -8   3   6        1.80        8.58      5.18 o 
  -7   3   6      805.25      804.94     19.01 o 
  -6   3   6      162.71      157.07      6.84 o 
  -5   3   6       16.04       22.04      3.25 o 
  -4   3   6       98.28       97.32      3.27 o 
  -3   3   6      355.60      348.17      7.82 o 
  -2   3   6     1134.38     1150.16     15.78 o 
  -1   3   6     1749.10     1864.12     25.20 o 
   0   3   6      330.01      346.51      7.50 o 
   1   3   6      165.13      163.22      5.61 o 
   2   3   6      770.73      798.64     13.56 o 
   3   3   6      170.69      178.68      5.86 o 
   4   3   6      325.24      327.95     14.30 o 
   5   3   6        0.44        1.41     10.28 o 
   6   3   6       17.45       23.60      8.56 o 
   7   3   6      310.27      299.13     11.92 o 
   8   3   6       64.91       59.02      7.21 o 
   9   3   6        4.93       13.17      6.88 o 
  10   3   6       18.58       21.62     28.91 o 
  11   3   6       36.26       56.14     21.76 o 
 -12   4   6      154.83      166.86     26.83 o 
 -11   4   6      475.92      512.01     19.12 o 
 -10   4   6      614.24      644.18     16.39 o 
  -9   4   6      514.61      505.20     21.88 o 
  -8   4   6       14.37       24.49      5.15 o 
  -7   4   6     1295.98     1309.30     38.44 o 
  -6   4   6     5248.44     5386.88     80.85 o 
  -5   4   6     1672.91     1612.55     22.79 o 
  -4   4   6      433.02      417.00      7.31 o 
  -3   4   6      434.64      522.73      9.27 o 
  -2   4   6     1543.82     1505.62     19.63 o 
  -1   4   6     3264.34     3217.71     38.39 o 
   0   4   6     1357.95     1295.95     21.73 o 
   1   4   6     2214.12     2083.33     28.50 o 
   2   4   6     2727.97     2651.96     35.08 o 
   3   4   6     1140.74     1021.57     19.26 o 
   4   4   6      697.30      662.99     18.03 o 
   5   4   6       49.90       65.64     11.49 o 
   6   4   6      224.42      221.14     14.06 o 
   7   4   6        6.08       24.46     11.38 o 
   8   4   6       84.85      103.12     13.05 o 
   9   4   6      451.79      517.64     23.43 o 
  10   4   6      585.54      633.19     37.07 o 
  11   4   6      446.51      349.79     52.98 o 
 -12   5   6       89.20       68.90     23.65 o 
 -11   5   6      144.70      121.52     15.80 o 
 -10   5   6       34.26       32.19      8.92 o 
  -9   5   6      118.83      128.64      7.81 o 
  -8   5   6       35.23       36.49      5.54 o 
  -7   5   6      136.07      158.37      6.66 o 
  -6   5   6      851.80      862.61     17.23 o 
  -5   5   6      234.20      235.58      6.78 o 
  -4   5   6      699.49      698.80     17.42 o 
  -3   5   6      290.95      299.20     10.27 o 
  -2   5   6     1094.08     1065.77     15.34 o 
  -1   5   6        0.49        4.16      2.77 o 
   0   5   6      226.86      255.89      8.49 o 
   1   5   6       15.09       17.11      4.97 o 
   2   5   6      207.31      199.79      8.12 o 
   3   5   6      373.44      372.74     10.90 o 
   4   5   6       12.81       16.44      7.79 o 
   5   5   6      715.16      697.54     46.81 o 
   6   5   6      709.26      731.01     24.69 o 
   7   5   6      245.77      253.89     18.12 o 
   8   5   6       26.43       28.64     12.72 o 
   9   5   6      124.10      149.20     15.50 o 
  10   5   6       13.00       34.20     23.93 o 
  11   5   6       10.61       22.11     20.93 o 
 -12   6   6      118.74      140.75     26.35 o 
 -11   6   6      578.16      562.41     27.34 o 
 -10   6   6      283.34      279.03     17.60 o 
  -9   6   6      147.10      147.89      8.82 o 
  -8   6   6      373.81      347.45     12.77 o 
  -7   6   6      380.30      400.17     22.61 o 
  -6   6   6     1471.71     1422.44     26.71 o 
  -5   6   6     1706.83     1653.15     21.21 o 
  -4   6   6     1566.01     1432.67     20.23 o 
  -3   6   6     1194.99     1205.33     16.41 o 
  -2   6   6      810.18      760.49     12.10 o 
  -1   6   6     1149.23     1124.69     33.85 o 
   0   6   6      816.09      792.75     12.73 o 
   1   6   6     2729.76     2611.11     45.49 o 
   2   6   6      815.12      761.72     16.28 o 
   3   6   6      849.68      798.16     18.82 o 
   4   6   6      117.00      105.83     17.23 o 
   5   6   6       70.10       85.47     14.73 o 
   6   6   6      683.90      690.10     22.67 o 
   7   6   6      704.42      686.90     23.50 o 
   8   6   6      228.79      207.22     16.73 o 
   9   6   6       82.19       83.22     22.86 o 
  10   6   6      299.66      300.23     33.37 o 
  11   6   6      370.24      362.93     34.62 o 
 -12   7   6      509.79      559.89     79.87 o 
 -11   7   6      118.57      112.19     60.56 o 
 -10   7   6        0.05       11.78      8.44 o 
  -9   7   6       15.34       21.89      7.84 o 
  -8   7   6      439.52      406.79     11.31 o 
  -7   7   6     1190.27     1140.02     32.14 o 
  -6   7   6      525.01      550.66     32.27 o 
  -5   7   6      152.64      177.71      6.17 o 
  -4   7   6       13.95       14.34      3.43 o 
  -3   7   6       85.73       97.46      5.44 o 
  -2   7   6      543.44      588.34     10.73 o 
  -1   7   6      103.43       95.77      4.95 o 
   0   7   6     3587.85     3777.17     63.86 o 
   1   7   6      104.54      108.96      5.57 o 
   2   7   6      194.80      181.40     11.31 o 
   3   7   6      113.43       99.43      8.01 o 
   4   7   6      188.68      208.02      9.30 o 
   5   7   6       74.46       74.81     21.21 o 
   6   7   6      137.41      105.74     11.43 o 
   7   7   6      936.82      956.30     44.12 o 
   8   7   6       50.67       32.82     16.28 o 
   9   7   6        3.20        5.31     23.16 o 
  10   7   6       91.14       73.26     22.99 o 
  11   7   6       17.92      -17.30     48.95 o 
 -12   8   6      208.10      100.34     31.53 o 
 -11   8   6      516.74      521.00     39.09 o 
 -10   8   6      684.60      637.46     31.17 o 
  -9   8   6      371.78      365.50     20.59 o 
  -8   8   6      503.47      506.21     15.77 o 
  -7   8   6      148.49      165.46      8.54 o 
  -6   8   6      756.87      785.34     23.22 o 
  -5   8   6     1425.01     1386.10     20.45 o 
  -4   8   6      363.01      348.72      8.29 o 
  -3   8   6      158.37      138.93      5.60 o 
  -2   8   6      627.63      607.79     11.27 o 
  -1   8   6     2019.75     1998.07     33.18 o 
   0   8   6     3623.18     3695.67     93.07 o 
   1   8   6     2335.16     2301.26     49.50 o 
   2   8   6     2750.45     2789.08     47.60 o 
   3   8   6      270.53      274.95     13.69 o 
   4   8   6       71.84       48.21      7.54 o 
   5   8   6      211.52      241.09     14.83 o 
   6   8   6      132.93      143.62     15.15 o 
   7   8   6      119.27      142.62     16.77 o 
   8   8   6      490.49      500.90     22.82 o 
   9   8   6      785.52      766.54     63.68 o 
  10   8   6      288.71      307.64     29.21 o 
 -11   9   6       13.79       40.05     39.60 o 
 -10   9   6       22.44       31.04     17.68 o 
  -9   9   6       49.93       62.33     15.58 o 
  -8   9   6        9.46        4.19      7.49 o 
  -7   9   6       23.53       37.27     15.95 o 
  -6   9   6      414.97      411.09     10.07 o 
  -5   9   6      594.43      587.72     12.06 o 
  -4   9   6      291.10      283.90      8.30 o 
  -3   9   6        6.91        4.71      4.30 o 
  -2   9   6      274.15      245.85      7.55 o 
  -1   9   6       13.16       15.23      4.70 o 
   0   9   6       80.20      103.94      6.70 o 
   1   9   6       11.05       10.53      5.01 o 
   2   9   6       30.34       30.20      5.34 o 
   3   9   6      179.65      155.48     10.27 o 
   4   9   6        8.80        6.04      7.23 o 
   5   9   6     1094.08     1061.09     33.73 o 
   6   9   6      392.41      416.99     25.36 o 
   7   9   6      145.29      145.86     27.93 o 
   8   9   6      117.44      128.70     23.78 o 
   9   9   6        2.22       16.09     18.74 o 
  10   9   6       21.23       23.25     25.18 o 
 -11  10   6      772.68      829.67     45.33 o 
 -10  10   6      529.38      497.13     50.54 o 
  -9  10   6      180.08      181.00     13.21 o 
  -8  10   6       46.38       61.46      8.99 o 
  -7  10   6       23.00       18.35      7.22 o 
  -6  10   6       67.64       65.40      6.73 o 
  -5  10   6      420.28      422.58     16.93 o 
  -4  10   6     1313.78     1296.85     20.93 o 
  -3  10   6     1350.92     1253.39     25.30 o 
  -2  10   6     1557.50     1498.32     22.89 o 
  -1  10   6      513.47      471.48     24.08 o 
   0  10   6     1530.80     1534.13     32.75 o 
   1  10   6      580.04      575.37     12.96 o 
   2  10   6       10.42        7.50      5.25 o 
   3  10   6      611.29      573.67     17.00 o 
   4  10   6        4.38        6.65     10.08 o 
   5  10   6      974.14     1022.99     32.94 o 
   6  10   6      265.02      249.04     15.96 o 
   7  10   6      104.79      137.98     18.01 o 
   8  10   6      447.67      396.05     44.43 o 
   9  10   6       11.16       -1.75     26.71 o 
  10  10   6      256.26      255.08     30.57 o 
 -11  11   6       21.37       -3.67     30.92 o 
 -10  11   6      140.20      253.36     63.80 o 
  -9  11   6       66.51       87.75     14.42 o 
  -8  11   6       83.21       67.32     16.74 o 
  -7  11   6       53.41       46.49      7.99 o 
  -6  11   6      174.32      176.19      8.94 o 
  -5  11   6      135.36      132.98      7.86 o 
  -4  11   6       43.13       30.23     12.28 o 
  -3  11   6      252.13      237.43      8.67 o 
  -2  11   6       35.35       31.20      6.51 o 
  -1  11   6      460.09      443.83     20.90 o 
   0  11   6      479.64      473.73     26.34 o 
   1  11   6      162.67      171.70      8.94 o 
   2  11   6       96.39       79.46      7.04 o 
   3  11   6       78.07       88.60      5.92 o 
   4  11   6       84.64      102.15     12.12 o 
   5  11   6       95.28       99.50      9.36 o 
   6  11   6      412.52      370.54     20.41 o 
   7  11   6      243.99      210.72     25.70 o 
   8  11   6      185.91      135.27     28.78 o 
   9  11   6       32.55       28.96     23.93 o 
 -10  12   6      418.38      395.96     36.08 o 
  -9  12   6       16.90        4.58     21.78 o 
  -8  12   6       96.22       84.65     10.98 o 
  -7  12   6      155.83      159.07     10.03 o 
  -6  12   6      653.43      689.39     16.08 o 
  -5  12   6      571.36      539.98     14.34 o 
  -4  12   6      280.73      299.65     11.79 o 
  -3  12   6     1293.05     1345.75     22.26 o 
  -2  12   6      972.17      970.32     19.34 o 
  -1  12   6      963.87      926.61     19.85 o 
   0  12   6     1185.93     1205.84     51.52 o 
   1  12   6      438.21      471.63     12.91 o 
   2  12   6      798.54      849.04     17.78 o 
   3  12   6      850.85      892.61     18.58 o 
   4  12   6      638.09      642.95     26.64 o 
   5  12   6      459.23      507.96     21.33 o 
   6  12   6      102.13      163.81     42.53 o 
   7  12   6      301.97      340.92     43.39 o 
   8  12   6       87.90      101.74     25.18 o 
   9  12   6      171.89      126.98     33.30 o 
 -10  13   6        0.18       24.32     32.02 o 
  -9  13   6       81.97      175.36     70.40 o 
  -8  13   6        1.56       -1.00     12.29 o 
  -7  13   6        1.48       -3.81     15.95 o 
  -6  13   6       33.76       20.99      9.15 o 
  -5  13   6        5.14        2.12      7.33 o 
  -4  13   6       50.29       32.95     13.81 o 
  -3  13   6       28.54       18.54      7.39 o 
  -2  13   6      199.89      193.53     10.00 o 
  -1  13   6        7.77       11.17      7.29 o 
   0  13   6      121.13      114.64      9.26 o 
   1  13   6      199.48      216.92     12.04 o 
   2  13   6      207.05      182.34      9.90 o 
   3  13   6      470.52      524.32     29.45 o 
   4  13   6      110.34      105.23     18.33 o 
   5  13   6      449.29      445.66     15.88 o 
   6  13   6      115.56      117.46     21.91 o 
   7  13   6       28.66       45.96     18.51 o 
   8  13   6       30.73       21.98     27.65 o 
   9  13   6        0.66      -23.01     23.01 o 
  -9  14   6       22.25       28.31     29.57 o 
  -8  14   6       59.44       52.78     21.68 o 
  -7  14   6      156.14      165.76     13.33 o 
  -6  14   6      379.08      372.87     19.80 o 
  -5  14   6      856.70      855.65     20.72 o 
  -4  14   6       63.81       72.99      9.10 o 
  -3  14   6      216.39      245.69     11.16 o 
  -2  14   6     1011.44     1025.76     23.65 o 
  -1  14   6      508.58      516.97     16.66 o 
   0  14   6      263.43      266.67     13.44 o 
   1  14   6        9.26        3.77      9.13 o 
   2  14   6      743.98      774.53     18.83 o 
   3  14   6      831.58      847.90     43.20 o 
   4  14   6      319.16      352.49     22.06 o 
   5  14   6      374.92      404.07     54.14 o 
   6  14   6       48.36       45.73     19.05 o 
   7  14   6       22.13       16.26     23.83 o 
   8  14   6        3.99       34.03     28.61 o 
  -9  15   6       85.63       47.79     28.84 o 
  -8  15   6       59.60       36.18     22.32 o 
  -7  15   6       72.93       49.21     12.83 o 
  -6  15   6       91.61       79.19     13.54 o 
  -5  15   6        0.12        8.79     10.46 o 
  -4  15   6      110.02       85.58     10.13 o 
  -3  15   6       92.16       90.89      9.70 o 
  -2  15   6      320.30      277.28     14.13 o 
  -1  15   6      169.83      161.86     11.77 o 
   0  15   6       23.95       20.45     17.78 o 
   1  15   6       20.84        3.92     10.25 o 
   2  15   6       18.04       26.11     11.29 o 
   3  15   6        0.21       -0.21     13.20 o 
   4  15   6       19.94       28.84     13.52 o 
   5  15   6      228.22      238.26     25.18 o 
   6  15   6      189.43      193.50     46.44 o 
   7  15   6        1.46      -31.47     31.47 o 
  -8  16   6        3.59      -30.49     30.49 o 
  -7  16   6      199.63      175.68     55.85 o 
  -6  16   6      209.83      199.18     24.57 o 
  -5  16   6      201.48      243.72     17.11 o 
  -4  16   6      335.37      369.68     17.93 o 
  -3  16   6      740.20      790.67     24.99 o 
  -2  16   6      453.61      493.29     60.25 o 
  -1  16   6      538.17      574.01     19.02 o 
   0  16   6      481.55      508.56     19.33 o 
   1  16   6      427.26      437.44     20.71 o 
   2  16   6      121.70       80.91     13.68 o 
   3  16   6      340.84      307.87     31.41 o 
   4  16   6      448.50      475.46     67.77 o 
   5  16   6      209.79      194.86     23.37 o 
   6  16   6      227.11      261.87     37.09 o 
   7  16   6      135.44      125.95     32.29 o 
  -7  17   6       91.73       88.32     67.22 o 
  -6  17   6       44.12       24.69     16.62 o 
  -5  17   6       73.57       71.78     15.99 o 
  -4  17   6        0.77      -12.92     13.24 o 
  -3  17   6      138.31      143.05     15.68 o 
  -2  17   6        9.85        7.46     13.18 o 
  -1  17   6        7.50       25.16     16.50 o 
   0  17   6        0.84        5.15     14.10 o 
   1  17   6       22.13       22.25     15.37 o 
   2  17   6        3.95        9.13     16.94 o 
   3  17   6       55.58       65.26     13.98 o 
   4  17   6       88.41      118.09     26.63 o 
   5  17   6        0.14       31.75     44.00 o 
   6  17   6       43.32       56.66     58.30 o 
  -6  18   6       64.94      186.13    213.46 o 
  -5  18   6      168.41      138.90     42.84 o 
  -4  18   6      236.49      297.75     20.76 o 
  -3  18   6      333.83      354.10     24.28 o 
  -2  18   6      391.26      361.92     22.27 o 
  -1  18   6      458.95      498.75     24.17 o 
   0  18   6      708.71      757.20     30.44 o 
   1  18   6      124.27      133.31     18.03 o 
   2  18   6       72.63       59.81     20.17 o 
   3  18   6       13.24       15.11     20.06 o 
   4  18   6      475.53      440.32     29.67 o 
   5  18   6      272.23      280.99     66.79 o 
  -5  19   6       33.47       47.42     33.98 o 
  -4  19   6       11.18       28.97     18.69 o 
  -3  19   6       22.59       21.21     21.20 o 
  -2  19   6       65.35       52.77     17.23 o 
  -1  19   6      227.56      176.21     20.27 o 
   0  19   6       28.28       13.75     19.76 o 
   1  19   6      158.63      163.52     24.75 o 
   2  19   6        5.00       -3.65     20.26 o 
   3  19   6        0.16       15.97     27.55 o 
   4  19   6        1.12      -21.80     30.14 o 
  -3  20   6       92.09       76.63     34.83 o 
  -2  20   6      181.94      194.87     26.55 o 
  -1  20   6      227.30      212.91     31.26 o 
   0  20   6      157.81      116.13     21.42 o 
   1  20   6      605.09      548.49     41.13 o 
   2  20   6       67.12       31.74     23.19 o 
 -12   1   7      497.94      443.05     30.31 o 
 -11   1   7      343.86      352.90     17.61 o 
 -10   1   7      505.54      513.72     12.46 o 
  -9   1   7     1591.85     1536.98     28.97 o 
  -8   1   7     1735.71     1706.98     26.88 o 
  -7   1   7       99.50      111.69      3.88 o 
  -6   1   7      955.66      941.79     11.36 o 
  -5   1   7      840.40      852.02     23.81 o 
  -4   1   7     1412.22     1329.73     30.81 o 
  -3   1   7     1487.13     1482.44     32.88 o 
  -2   1   7      683.90      692.49      8.51 o 
  -1   1   7     7927.77     7985.12     89.48 o 
   0   1   7     2267.52     2358.98     29.91 o 
   1   1   7     3385.68     3471.66     51.95 o 
   2   1   7      906.65      838.64     16.72 o 
   3   1   7      903.16      899.36     18.19 o 
   4   1   7     2006.92     2004.05     47.18 o 
   5   1   7      477.41      448.52     13.60 o 
   6   1   7      336.69      374.86     16.07 o 
   7   1   7       47.09       53.00      9.26 o 
   8   1   7      398.44      403.92     16.27 o 
   9   1   7      942.16      949.41     43.08 o 
  10   1   7      293.46      308.10     36.62 o 
  11   1   7        7.37       26.30     30.73 o 
 -12   2   7       12.89       20.95     20.47 o 
 -11   2   7        6.10       -6.76     10.20 o 
 -10   2   7        0.02        4.52      5.52 o 
  -9   2   7      170.12      184.67      7.99 o 
  -8   2   7       73.53       78.31      6.16 o 
  -7   2   7       35.33       34.28      3.43 o 
  -6   2   7       49.87       52.98      2.75 o 
  -5   2   7      690.48      705.41     24.24 o 
  -4   2   7      229.31      250.03     14.48 o 
  -3   2   7       16.79       20.34      7.47 o 
  -2   2   7      225.13      232.12      8.37 o 
  -1   2   7      167.03      150.86      4.52 o 
   0   2   7     1328.05     1395.84     20.22 o 
   1   2   7      517.08      505.03      9.97 o 
   2   2   7      374.10      389.75      9.33 o 
   3   2   7       81.26       78.62      8.28 o 
   4   2   7      662.51      678.94     18.74 o 
   5   2   7      229.47      225.22     12.69 o 
   6   2   7       29.02       27.79     10.13 o 
   7   2   7       78.00       79.26     14.42 o 
   8   2   7       83.50       84.59      9.12 o 
   9   2   7      256.92      239.21     13.97 o 
  10   2   7       43.10       76.29     33.40 o 
  11   2   7        0.06       21.09     23.85 o 
 -12   3   7      179.47      190.88     16.18 o 
 -11   3   7      174.71      199.47     21.58 o 
 -10   3   7      464.77      500.26     12.43 o 
  -9   3   7     1294.92     1307.55     21.79 o 
  -8   3   7     1900.27     1935.78     28.13 o 
  -7   3   7       60.63       53.79      5.93 o 
  -6   3   7      965.91     1041.22     15.63 o 
  -5   3   7     2006.21     1971.26     25.89 o 
  -4   3   7       70.66       57.02      3.42 o 
  -3   3   7       87.78       76.02      2.72 o 
  -2   3   7      696.45      646.23     10.66 o 
  -1   3   7     4956.83     5115.33     64.59 o 
   0   3   7     3643.46     3859.49     49.99 o 
   1   3   7     1139.19     1221.34     18.23 o 
   2   3   7     7645.24     7805.39    146.36 o 
   3   3   7      926.94      928.25     19.37 o 
   4   3   7      813.43      791.26     16.21 o 
   5   3   7      431.32      441.03     16.81 o 
   6   3   7      182.25      208.86     20.84 o 
   7   3   7      174.55      185.56      9.35 o 
   8   3   7       11.36       -7.35     17.78 o 
   9   3   7      698.72      653.54     25.91 o 
  10   3   7      405.21      362.93     33.21 o 
  11   3   7      207.45      167.70     29.13 o 
 -12   4   7        2.96      -21.36     24.87 o 
 -11   4   7       84.87       97.03     34.40 o 
 -10   4   7        1.82        8.56     11.67 o 
  -9   4   7      160.21      141.23      7.22 o 
  -8   4   7      441.13      413.96     15.22 o 
  -7   4   7      357.00      332.65      8.26 o 
  -6   4   7      106.20      117.84      5.33 o 
  -5   4   7        0.01        2.25      5.81 o 
  -4   4   7      132.79      120.61      3.96 o 
  -3   4   7       38.07       32.43      3.11 o 
  -2   4   7      791.82      761.30     14.12 o 
  -1   4   7      693.16      661.21     11.48 o 
   0   4   7      450.99      473.30     11.61 o 
   1   4   7       43.74       36.34      4.22 o 
   2   4   7     1170.27     1247.06     25.73 o 
   3   4   7     2519.28     2563.13     44.49 o 
   4   4   7     1112.18     1174.79     24.26 o 
   5   4   7       34.63       24.15      8.75 o 
   6   4   7       22.50       12.18     10.11 o 
   7   4   7       34.82       70.96     16.62 o 
   8   4   7       13.11       19.58     31.04 o 
   9   4   7       29.17       14.05     17.53 o 
  10   4   7       31.60       14.81     22.47 o 
  11   4   7      153.08      168.48     45.10 o 
 -12   5   7       23.03       10.97     19.60 o 
 -11   5   7      572.83      567.77     24.61 o 
 -10   5   7      640.84      656.79     18.17 o 
  -9   5   7     1107.35     1102.07     44.37 o 
  -8   5   7      189.33      215.39      7.88 o 
  -7   5   7      569.32      581.27     11.19 o 
  -6   5   7     2879.16     2848.04     60.13 o 
  -5   5   7     2623.12     2648.70     35.69 o 
  -4   5   7      854.10      841.23     13.87 o 
  -3   5   7      269.83      234.31      5.49 o 
  -2   5   7      875.64      857.13     12.82 o 
  -1   5   7     3185.58     3221.51     41.39 o 
   0   5   7     2256.68     2258.73     57.08 o 
   1   5   7     1722.51     1719.01     27.21 o 
   2   5   7     1281.25     1199.81     22.55 o 
   3   5   7     2298.72     2344.54     35.30 o 
   4   5   7      959.73      906.51     22.47 o 
   5   5   7      423.35      397.22     17.84 o 
   6   5   7      500.87      553.05     20.61 o 
   7   5   7      539.19      531.04     20.23 o 
   8   5   7       53.27       58.80     13.32 o 
   9   5   7        5.62       24.48     22.74 o 
  10   5   7       84.26       42.47     27.67 o 
 -12   6   7        7.12       30.08     20.75 o 
 -11   6   7      159.61      152.90     68.20 o 
 -10   6   7       30.10       42.73     10.20 o 
  -9   6   7      407.38      360.23     11.31 o 
  -8   6   7        1.10        6.00      7.58 o 
  -7   6   7      662.85      629.95     19.98 o 
  -6   6   7      214.68      208.93      6.87 o 
  -5   6   7        7.44        4.96      3.28 o 
  -4   6   7       84.84       80.31      4.43 o 
  -3   6   7      304.62      313.86      7.04 o 
  -2   6   7       36.34       32.82      5.56 o 
  -1   6   7       50.11       40.15      4.06 o 
   0   6   7     1727.69     1783.99     25.88 o 
   1   6   7       62.52       47.42      5.18 o 
   2   6   7      174.07      140.74      7.58 o 
   3   6   7      136.87      156.88      8.63 o 
   4   6   7       58.63       52.92      9.04 o 
   5   6   7      530.74      508.84     19.00 o 
   6   6   7        4.87       -8.70     10.66 o 
   7   6   7      108.04      107.51     14.50 o 
   8   6   7      118.71      112.64     17.68 o 
   9   6   7      155.05      148.36     36.12 o 
  10   6   7      124.80       87.07     45.16 o 
 -11   7   7      217.21      250.03     51.39 o 
 -10   7   7      871.57      930.34     23.40 o 
  -9   7   7      482.60      498.36     17.17 o 
  -8   7   7     1114.98     1089.54     24.57 o 
  -7   7   7       44.63       35.76      5.62 o 
  -6   7   7      416.24      435.07     13.57 o 
  -5   7   7     1513.68     1530.61     20.41 o 
  -4   7   7      492.52      479.43      9.46 o 
  -3   7   7      913.74      900.10     14.29 o 
  -2   7   7       47.55       43.50      6.97 o 
  -1   7   7     1039.89      984.72     15.14 o 
   0   7   7     5154.80     5305.67    106.45 o 
   1   7   7      990.46     1012.98     28.42 o 
   2   7   7     4085.57     4018.89     65.02 o 
   3   7   7       24.39       22.28     12.28 o 
   4   7   7      275.25      244.04     10.63 o 
   5   7   7      848.38      851.77     38.62 o 
   6   7   7      557.24      577.77     20.29 o 
   7   7   7     1170.48     1178.39     32.94 o 
   8   7   7       15.36        6.25     25.30 o 
   9   7   7        5.08       11.30     16.28 o 
  10   7   7      154.31      200.96     32.53 o 
 -11   8   7       88.55       89.81     36.42 o 
 -10   8   7       39.67       34.71     31.47 o 
  -9   8   7      230.85      206.28     10.47 o 
  -8   8   7       78.81       70.39      7.49 o 
  -7   8   7        8.73       12.36      5.89 o 
  -6   8   7       16.58       19.72      4.96 o 
  -5   8   7      408.90      405.34     11.12 o 
  -4   8   7       47.40       55.08      4.92 o 
  -3   8   7       80.04       85.43      5.01 o 
  -2   8   7      258.26      279.19     12.65 o 
  -1   8   7       40.57       38.98      4.84 o 
   0   8   7      203.49      225.80      7.51 o 
   1   8   7        0.50       -4.45      4.73 o 
   2   8   7      391.33      371.60     13.30 o 
   3   8   7       16.70       18.13      7.30 o 
   4   8   7      525.80      519.38     14.93 o 
   5   8   7       23.04       31.12     14.06 o 
   6   8   7        1.36       -2.47     13.44 o 
   7   8   7       11.72       15.93     13.11 o 
   8   8   7       59.75       62.80     43.69 o 
   9   8   7       11.26       24.32     42.96 o 
  10   8   7      132.31       70.18     30.74 o 
 -11   9   7      857.32      802.03     45.98 o 
 -10   9   7     1044.17     1083.57     35.29 o 
  -9   9   7      716.98      747.29     20.78 o 
  -8   9   7      768.40      806.16     24.81 o 
  -7   9   7       16.37       12.02      6.84 o 
  -6   9   7      100.72       97.22      6.31 o 
  -5   9   7     1912.65     1965.41     53.41 o 
  -4   9   7      654.98      639.46     16.56 o 
  -3   9   7      792.66      773.78     13.79 o 
  -2   9   7       26.35       17.15      4.74 o 
  -1   9   7     2008.11     2070.49     54.33 o 
   0   9   7     3541.00     3650.55    108.16 o 
   1   9   7     2503.43     2521.26     40.03 o 
   2   9   7      836.56      792.06     19.07 o 
   3   9   7      411.52      412.44     16.74 o 
   4   9   7      110.31      115.69      9.72 o 
   5   9   7     1044.75     1100.63     42.59 o 
   6   9   7      399.80      432.24     19.78 o 
   7   9   7      332.92      356.40     20.35 o 
   8   9   7      242.99      226.91     37.89 o 
   9   9   7       35.19       14.72     20.47 o 
  10   9   7       54.04       40.88     35.02 o 
 -11  10   7        4.17      -15.89     24.81 o 
 -10  10   7      316.49      296.34     34.04 o 
  -9  10   7       77.72       81.88     11.54 o 
  -8  10   7       15.65       24.39      8.62 o 
  -7  10   7       74.48       55.80      7.60 o 
  -6  10   7       65.33       64.77      6.69 o 
  -5  10   7       40.04       39.09      6.14 o 
  -4  10   7      242.71      225.81     10.08 o 
  -3  10   7     1522.61     1557.30     23.35 o 
  -2  10   7      524.15      532.63     11.81 o 
  -1  10   7        2.56       11.61      5.03 o 
   0  10   7      103.11      105.38      7.47 o 
   1  10   7       40.73       32.81      6.17 o 
   2  10   7      157.34      141.93      8.04 o 
   3  10   7      332.20      318.28     13.05 o 
   4  10   7      436.37      431.94     20.78 o 
   5  10   7       68.37       63.13     17.60 o 
   6  10   7      337.30      326.22     19.80 o 
   7  10   7       58.30       64.56     25.12 o 
   8  10   7      190.13      169.02     27.55 o 
   9  10   7        2.55      -19.41     19.41 o 
 -10  11   7      829.36      762.03     61.72 o 
  -9  11   7      121.71      186.61     66.55 o 
  -8  11   7      329.98      342.59     13.50 o 
  -7  11   7       24.80       12.90      7.66 o 
  -6  11   7      280.36      296.47     14.06 o 
  -5  11   7      484.66      486.66     23.04 o 
  -4  11   7     1526.43     1558.80     36.36 o 
  -3  11   7     1622.13     1575.99     24.56 o 
  -2  11   7        4.45        3.81      4.70 o 
  -1  11   7       70.91       67.03      8.49 o 
   0  11   7     1727.52     1805.72     51.45 o 
   1  11   7     1083.21     1124.16     35.99 o 
   2  11   7      541.30      500.96     12.82 o 
   3  11   7      117.77      122.17     15.52 o 
   4  11   7      398.53      370.52     24.32 o 
   5  11   7      321.01      312.58     13.08 o 
   6  11   7      594.13      565.76     30.03 o 
   7  11   7      681.79      595.70     33.23 o 
   8  11   7      157.20      162.11     29.43 o 
   9  11   7       73.75       76.74     26.16 o 
 -10  12   7       51.64       43.90     26.37 o 
  -9  12   7       23.33        6.28     22.38 o 
  -8  12   7      170.38      214.28     14.56 o 
  -7  12   7        8.97        3.89      8.04 o 
  -6  12   7      563.91      550.18     14.69 o 
  -5  12   7      288.98      270.59     17.54 o 
  -4  12   7      549.95      482.21     15.03 o 
  -3  12   7       53.03       50.90     10.57 o 
  -2  12   7       12.01       10.46      6.61 o 
  -1  12   7      180.05      155.88      8.36 o 
   0  12   7      242.73      239.71     10.11 o 
   1  12   7      363.14      342.18     11.94 o 
   2  12   7      227.43      214.31     20.78 o 
   3  12   7      694.31      663.59     24.51 o 
   4  12   7      558.58      548.30     17.61 o 
   5  12   7       27.15       34.54     10.58 o 
   6  12   7       23.84       16.55     20.60 o 
   7  12   7       25.84       36.97     25.64 o 
   8  12   7      111.70      122.05     28.78 o 
  -9  13   7       92.17       84.77     26.68 o 
  -8  13   7       42.84       34.10     37.83 o 
  -7  13   7      195.61      226.82     11.93 o 
  -6  13   7      258.33      272.72     12.16 o 
  -5  13   7     1276.35     1285.46     32.08 o 
  -4  13   7       20.09       19.03      7.76 o 
  -3  13   7      353.79      383.35     12.74 o 
  -2  13   7      141.99      139.16      9.33 o 
  -1  13   7      755.23      782.72     41.74 o 
   0  13   7      994.57     1050.44     84.39 o 
   1  13   7      382.56      430.42     14.24 o 
   2  13   7     1413.23     1438.89     60.25 o 
   3  13   7     1288.86     1231.53     36.54 o 
   4  13   7      557.98      609.36     64.90 o 
   5  13   7      449.61      499.04     20.75 o 
   6  13   7        6.13       40.08     18.50 o 
   7  13   7      349.22      348.50     46.44 o 
   8  13   7       21.93       10.64     26.03 o 
  -9  14   7       54.73       12.95     29.00 o 
  -8  14   7        7.82      -23.02     25.53 o 
  -7  14   7        1.33        7.05     11.31 o 
  -6  14   7       98.56      110.49     13.08 o 
  -5  14   7        4.64       17.42      9.61 o 
  -4  14   7        9.51       -0.52      6.84 o 
  -3  14   7      337.89      334.54     17.72 o 
  -2  14   7       82.32       80.99      9.51 o 
  -1  14   7        0.02        0.42     12.41 o 
   0  14   7       15.61       17.35      8.35 o 
   1  14   7        0.31       -5.80      9.02 o 
   2  14   7        2.29       -7.57      7.57 o 
   3  14   7      118.91       95.39      8.35 o 
   4  14   7       33.69       13.85     18.65 o 
   5  14   7       55.92       81.11     14.02 o 
   6  14   7       24.98       38.71     22.86 o 
   7  14   7       13.77       40.55     27.41 o 
  -8  15   7      147.01      191.79     41.49 o 
  -7  15   7      154.02      250.93     35.08 o 
  -6  15   7      202.43      198.85     14.67 o 
  -5  15   7       43.15       41.10     11.66 o 
  -4  15   7      584.55      620.89     17.56 o 
  -3  15   7      114.02      140.55      9.64 o 
  -2  15   7      505.01      521.08     15.38 o 
  -1  15   7      130.49      151.33     12.24 o 
   0  15   7      202.55      234.78     12.75 o 
   1  15   7      181.50      192.68     11.95 o 
   2  15   7      213.48      209.65     16.93 o 
   3  15   7      511.34      478.09     26.34 o 
   4  15   7      489.22      493.12     42.29 o 
   5  15   7      133.89      137.56     18.09 o 
   6  15   7      243.00      180.84     38.87 o 
   7  15   7       16.41       37.87     33.49 o 
  -8  16   7        4.01       10.63     37.64 o 
  -7  16   7       28.78       48.65     25.31 o 
  -6  16   7       84.33       69.49     20.18 o 
  -5  16   7       49.04       66.96     14.14 o 
  -4  16   7        6.68        7.38     11.75 o 
  -3  16   7        6.50      -11.35     11.35 o 
  -2  16   7      285.16      287.74     16.74 o 
  -1  16   7       16.75       24.49     15.16 o 
   0  16   7      532.38      529.68     20.02 o 
   1  16   7      101.86      107.04     13.98 o 
   2  16   7        2.01      -11.83     13.14 o 
   3  16   7       10.04       11.63     11.00 o 
   4  16   7       60.16       48.38     15.71 o 
   5  16   7      100.60       66.95     24.34 o 
   6  16   7        3.67        4.76     35.87 o 
  -7  17   7      133.88      120.13     34.47 o 
  -6  17   7       27.51       35.30     25.54 o 
  -5  17   7       14.02        9.67     19.01 o 
  -4  17   7       77.05       80.89     17.25 o 
  -3  17   7      602.78      595.80     29.82 o 
  -2  17   7      380.46      400.96     25.91 o 
  -1  17   7      522.46      547.64     24.53 o 
   0  17   7      407.43      412.63     19.92 o 
   1  17   7       48.34       41.02     33.43 o 
   2  17   7        2.46        2.75     13.00 o 
   3  17   7      271.49      273.06     20.58 o 
   4  17   7     1307.94     1310.01     56.22 o 
   5  17   7      527.34      481.88     34.41 o 
  -6  18   7        0.01      -37.64     37.64 o 
  -5  18   7        3.36       -2.02     31.90 o 
  -4  18   7        3.38        4.05     29.21 o 
  -3  18   7       29.38       34.22     19.31 o 
  -2  18   7        0.15       19.31     27.32 o 
  -1  18   7       31.86       38.59     17.56 o 
   0  18   7        4.33        3.49     14.60 o 
   1  18   7        1.70      -12.77     12.77 o 
   2  18   7        4.64       39.75     15.13 o 
   3  18   7       86.18       33.19     27.52 o 
   4  18   7        4.56      -30.45     48.77 o 
  -4  19   7      211.12      148.38     36.91 o 
  -3  19   7       55.38       24.31     52.37 o 
  -2  19   7      353.55      320.01     25.16 o 
  -1  19   7      203.77      205.95     27.81 o 
   0  19   7      130.52      160.36     51.33 o 
   1  19   7      222.84      226.98     20.93 o 
   2  19   7        5.31       18.28     24.45 o 
   3  19   7       42.70       26.77     32.69 o 
  -2  20   7       55.49       50.63     29.04 o 
  -1  20   7      164.44      147.70     27.44 o 
   0  20   7      159.38      127.01     38.25 o 
 -12   0   8     1409.54     1347.72     54.02 o 
 -11   0   8        8.77        8.07     14.42 o 
 -10   0   8      461.75      509.90     19.07 o 
  -9   0   8     1561.97     1540.58     27.99 o 
  -8   0   8     1320.11     1342.71     22.37 o 
  -7   0   8      802.36      943.29     44.98 o 
  -6   0   8      116.98      138.35     20.66 o 
  -5   0   8      163.61      164.26     19.31 o 
  -4   0   8     3797.82     4046.34    110.00 o 
  -3   0   8     1563.46     1530.44     49.01 o 
  -2   0   8     5067.45     4881.95     74.31 o 
  -1   0   8      544.67      483.01     11.49 o 
   0   0   8      710.55      674.78     19.31 o 
   1   0   8     1568.50     1608.66     33.24 o 
   2   0   8       44.83       40.58      8.68 o 
   3   0   8     1825.25     1907.85     46.69 o 
   4   0   8     3352.60     3570.90     80.42 o 
   5   0   8     1632.75     1542.05     41.31 o 
   6   0   8     2892.47     3036.55     74.07 o 
   7   0   8       63.68       73.45     13.20 o 
   8   0   8     1149.88     1291.74     51.21 o 
   9   0   8      179.80      142.88     33.24 o 
  10   0   8       17.41       18.58     42.04 o 
 -12   1   8        0.82       10.12     12.26 o 
 -11   1   8        2.89       -3.02      8.34 o 
 -10   1   8      249.14      271.00      9.13 o 
  -9   1   8        9.01        5.83      4.89 o 
  -8   1   8      103.52       96.91      6.42 o 
  -7   1   8      521.50      527.70     25.12 o 
  -6   1   8        6.58       -0.06     10.11 o 
  -5   1   8        0.29        5.13     10.89 o 
  -4   1   8      453.76      522.18     19.26 o 
  -3   1   8      146.36      137.04     10.28 o 
  -2   1   8      269.57      266.01      4.46 o 
  -1   1   8       62.00       53.02      3.79 o 
   0   1   8       30.73       29.62      4.08 o 
   1   1   8       91.52       93.88      6.17 o 
   2   1   8       13.43       15.24      6.26 o 
   3   1   8     1392.04     1401.32     28.78 o 
   4   1   8      793.69      807.29     28.48 o 
   5   1   8       80.82       87.10     13.93 o 
   6   1   8       83.25      102.88     10.85 o 
   7   1   8       10.06       16.32     10.63 o 
   8   1   8       15.78        3.83     24.87 o 
   9   1   8      100.17       59.29     25.81 o 
  10   1   8       18.36       34.97     35.49 o 
 -12   2   8     1335.88     1301.33     35.72 o 
 -11   2   8       14.85       19.70     17.54 o 
 -10   2   8      551.86      592.31     14.37 o 
  -9   2   8     1987.90     2032.61     26.10 o 
  -8   2   8     1451.73     1499.14     18.53 o 
  -7   2   8      492.20      532.36     22.79 o 
  -6   2   8     1705.96     1695.87     69.97 o 
  -5   2   8     2402.95     2449.08     53.35 o 
  -4   2   8     1840.35     1992.63     42.86 o 
  -3   2   8     2061.25     2130.13     44.70 o 
  -2   2   8     3617.81     3563.34     39.91 o 
  -1   2   8      129.44      113.75      4.47 o 
   0   2   8     1401.16     1377.96     24.20 o 
   1   2   8     1563.18     1587.60     23.22 o 
   2   2   8     1543.46     1678.02     43.27 o 
   3   2   8     2849.37     2981.90     50.29 o 
   4   2   8      744.42      766.70     20.56 o 
   5   2   8     4495.17     4463.56     73.64 o 
   6   2   8     2383.11     2365.85     46.27 o 
   7   2   8      299.17      363.76     17.97 o 
   8   2   8      374.09      393.25     15.53 o 
   9   2   8      230.71      110.46     27.66 o 
  10   2   8       71.86       94.07     36.60 o 
 -12   3   8        3.42        6.83     13.07 o 
 -11   3   8        8.42        9.62      9.41 o 
 -10   3   8        1.41       -5.76      5.76 o 
  -9   3   8       10.74       13.86      4.12 o 
  -8   3   8      156.87      139.44      5.05 o 
  -7   3   8      105.75       87.18      3.02 o 
  -6   3   8       17.27       22.96     12.49 o 
  -5   3   8      200.10      213.99     17.97 o 
  -4   3   8        0.00       -3.47     17.05 o 
  -3   3   8       49.38       52.90      2.33 o 
  -2   3   8       70.25       78.49      3.78 o 
  -1   3   8      606.12      586.72     10.84 o 
   0   3   8        7.91       11.54      4.14 o 
   1   3   8      826.31      821.97     14.21 o 
   2   3   8     2004.25     2014.86     28.29 o 
   3   3   8      610.17      610.89     14.08 o 
   4   3   8     1172.03     1199.55     21.70 o 
   5   3   8      108.73      112.28      9.23 o 
   6   3   8      101.16      110.04      7.76 o 
   7   3   8       24.87        8.86     11.75 o 
   8   3   8      321.78      342.04     23.22 o 
   9   3   8       28.57       20.11     15.39 o 
  10   3   8       82.93       78.68     27.38 o 
 -12   4   8      496.69      488.26     25.12 o 
 -11   4   8       85.75       76.43     21.88 o 
 -10   4   8      557.16      560.11     48.70 o 
  -9   4   8      736.98      790.21     38.74 o 
  -8   4   8      644.27      683.68     12.24 o 
  -7   4   8      448.37      469.23      8.92 o 
  -6   4   8      328.07      338.63      7.03 o 
  -5   4   8     1336.50     1364.65     46.99 o 
  -4   4   8     1777.37     1840.94     39.48 o 
  -3   4   8        9.50       14.20      2.87 o 
  -2   4   8     2063.91     2009.49     43.57 o 
  -1   4   8      109.92       92.61      4.83 o 
   0   4   8      562.77      523.07     13.51 o 
   1   4   8     1288.99     1318.57     20.73 o 
   2   4   8     2402.08     2408.73     33.31 o 
   3   4   8     4421.91     4666.34     60.10 o 
   4   4   8     1139.77     1151.36     21.34 o 
   5   4   8      930.40      942.82     22.21 o 
   6   4   8      851.66      852.57     24.82 o 
   7   4   8       99.40      105.84     12.72 o 
   8   4   8      513.90      612.53     28.27 o 
   9   4   8      112.13      103.14     19.07 o 
  10   4   8      167.37      150.84     29.58 o 
 -12   5   8        9.60       -0.49     23.71 o 
 -11   5   8        7.50       -3.81     13.87 o 
 -10   5   8      191.18      173.50     11.49 o 
  -9   5   8       83.29       61.99     20.11 o 
  -8   5   8      153.92      139.31      6.54 o 
  -7   5   8      291.94      298.40      7.86 o 
  -6   5   8      117.36      120.66      4.52 o 
  -5   5   8      761.84      770.40     30.55 o 
  -4   5   8       18.68       24.65      4.46 o 
  -3   5   8       63.01       68.92      3.65 o 
  -2   5   8      260.33      276.23      6.84 o 
  -1   5   8      186.49      168.46      6.28 o 
   0   5   8       48.68       47.35      5.72 o 
   1   5   8       51.61       45.50      5.83 o 
   2   5   8      181.32      195.90     10.57 o 
   3   5   8       30.74       46.35      6.91 o 
   4   5   8     1159.59     1157.62     46.20 o 
   5   5   8       17.35       23.84      9.16 o 
   6   5   8       27.38       25.58     10.12 o 
   7   5   8       24.25       43.61     13.35 o 
   8   5   8       17.97       27.29     15.99 o 
   9   5   8        5.22       33.23     19.94 o 
  10   5   8       20.38       14.54     22.66 o 
 -11   6   8      357.67      270.12     19.59 o 
 -10   6   8      690.22      665.41     59.28 o 
  -9   6   8      677.42      666.36     14.74 o 
  -8   6   8      315.02      314.68     16.62 o 
  -7   6   8      220.77      233.05     10.14 o 
  -6   6   8      359.41      332.07     17.84 o 
  -5   6   8     2255.51     2327.86     74.37 o 
  -4   6   8     2944.49     3056.61     66.61 o 
  -3   6   8     1884.68     2003.39     26.62 o 
  -2   6   8      412.95      409.04      8.58 o 
  -1   6   8       33.05       25.51      4.31 o 
   0   6   8     1303.29     1257.53     31.72 o 
   1   6   8     2020.34     1946.35     31.50 o 
   2   6   8      903.88      931.94     18.85 o 
   3   6   8     2551.85     2500.46     92.83 o 
   4   6   8      987.55     1029.26     45.28 o 
   5   6   8     2569.39     2418.05     69.97 o 
   6   6   8     1268.92     1249.29     32.57 o 
   7   6   8      869.58      937.97     29.89 o 
   8   6   8      200.06      212.86     23.16 o 
   9   6   8        6.31      -10.35     21.95 o 
  10   6   8      133.18      111.30     23.90 o 
 -11   7   8       20.37       30.60     27.56 o 
 -10   7   8        0.42        7.28     19.43 o 
  -9   7   8       39.39       30.75     16.38 o 
  -8   7   8       44.01       32.57      5.96 o 
  -7   7   8      615.25      615.43     12.73 o 
  -6   7   8        4.49       11.78      5.32 o 
  -5   7   8     1747.08     1762.52     49.93 o 
  -4   7   8        4.17        5.43      3.59 o 
  -3   7   8      261.66      267.02      7.09 o 
  -2   7   8      246.69      259.89      7.17 o 
  -1   7   8       66.19       61.71      5.14 o 
   0   7   8        6.41        9.07      5.46 o 
   1   7   8      630.65      673.45     14.47 o 
   2   7   8      659.82      636.07     15.42 o 
   3   7   8        2.39       -4.73      7.27 o 
   4   7   8       39.47       42.33      8.06 o 
   5   7   8       20.01       18.35     10.51 o 
   6   7   8       60.93       66.43     16.44 o 
   7   7   8       34.57       65.72     19.83 o 
   8   7   8      109.10       93.70     22.87 o 
   9   7   8        8.98       -3.94     24.76 o 
  10   7   8       95.66      112.19     60.32 o 
 -11   8   8      276.39      268.55     40.52 o 
 -10   8   8      686.34      663.29     41.13 o 
  -9   8   8      245.31      286.17     24.14 o 
  -8   8   8      884.77      876.70     19.37 o 
  -7   8   8      104.13      108.38      6.65 o 
  -6   8   8       38.97       33.05      6.23 o 
  -5   8   8      983.80     1005.31     23.16 o 
  -4   8   8      217.29      229.34     14.06 o 
  -3   8   8      127.67      142.97      6.18 o 
  -2   8   8       61.17       55.34      4.93 o 
  -1   8   8      225.63      237.81      7.93 o 
   0   8   8     4408.20     4554.21    128.45 o 
   1   8   8      995.58     1014.11     58.48 o 
   2   8   8     1667.40     1682.01     30.23 o 
   3   8   8      226.65      246.21     11.48 o 
   4   8   8      167.98      186.87     24.57 o 
   5   8   8     1775.38     1821.79     41.98 o 
   6   8   8      421.47      422.89     19.19 o 
   7   8   8      416.98      437.02     35.02 o 
   8   8   8      328.09      372.46     31.35 o 
   9   8   8      224.82      224.80     29.36 o 
 -11   9   8        4.71       15.77     22.61 o 
 -10   9   8       12.00       38.26     71.93 o 
  -9   9   8      156.07      133.79     30.98 o 
  -8   9   8      169.21      146.97      9.07 o 
  -7   9   8       16.73        9.70      6.78 o 
  -6   9   8        6.28        6.55      5.10 o 
  -5   9   8      253.79      259.04     13.44 o 
  -4   9   8       20.89       18.19      5.15 o 
  -3   9   8      202.87      202.56      7.47 o 
  -2   9   8       84.21       82.54      5.92 o 
  -1   9   8       30.93       42.17      5.96 o 
   0   9   8      115.24      121.22      6.69 o 
   1   9   8      270.06      257.64     10.13 o 
   2   9   8       90.07      100.00      8.96 o 
   3   9   8      190.33      196.09     11.64 o 
   4   9   8      262.78      248.52     17.29 o 
   5   9   8       66.93       84.10     18.58 o 
   6   9   8        7.87       33.43     16.22 o 
   7   9   8        4.42      -13.67     22.82 o 
   8   9   8        8.89       -9.45     25.06 o 
   9   9   8        7.61      -13.02     25.93 o 
 -10  10   8      459.67      407.18     35.23 o 
  -9  10   8      585.75      556.53     27.91 o 
  -8  10   8      757.37      809.47     19.85 o 
  -7  10   8      350.18      366.86     22.18 o 
  -6  10   8      268.45      277.84      9.47 o 
  -5  10   8      555.16      575.94     12.94 o 
  -4  10   8     1456.62     1489.41     24.88 o 
  -3  10   8     1578.73     1607.32     24.80 o 
  -2  10   8       25.41       23.13      5.99 o 
  -1  10   8      851.32      863.67     16.30 o 
   0  10   8     2495.00     2609.66     85.74 o 
   1  10   8     1606.70     1665.29     27.40 o 
   2  10   8      109.39       94.11      9.18 o 
   3  10   8       24.93       19.22      9.23 o 
   4  10   8      998.95     1026.16     37.28 o 
   5  10   8     1383.16     1388.53     54.45 o 
   6  10   8     1400.20     1396.13     46.26 o 
   7  10   8      629.86      670.02     36.92 o 
   8  10   8      186.86      220.96     41.25 o 
   9  10   8        3.91       19.18     29.22 o 
 -10  11   8        8.16       29.00     25.97 o 
  -9  11   8        9.57       31.73     22.42 o 
  -8  11   8      740.19      847.12     43.69 o 
  -7  11   8       15.12       23.59      8.19 o 
  -6  11   8      390.25      345.91     18.21 o 
  -5  11   8        3.78        2.44     10.45 o 
  -4  11   8      443.21      428.56     26.46 o 
  -3  11   8       20.87       30.43      6.51 o 
  -2  11   8        0.24        3.38      7.03 o 
  -1  11   8      262.86      243.85      9.72 o 
   0  11   8       48.19       37.25      7.32 o 
   1  11   8      175.43      144.81      9.18 o 
   2  11   8      400.94      378.74     15.28 o 
   3  11   8      115.28      102.81     10.63 o 
   4  11   8       40.42       42.94     10.76 o 
   5  11   8       22.52       31.78     11.37 o 
   6  11   8       16.43       22.19     16.02 o 
   7  11   8        0.04       23.51     24.94 o 
   8  11   8       71.41       68.92     30.34 o 
  -9  12   8       57.32       54.63     47.18 o 
  -8  12   8      340.54      335.53     34.77 o 
  -7  12   8      576.38      640.12     50.05 o 
  -6  12   8      199.26      229.54     11.28 o 
  -5  12   8      235.86      246.33     10.41 o 
  -4  12   8        3.65        8.86      7.74 o 
  -3  12   8      235.31      244.43     16.32 o 
  -2  12   8       25.42       19.93      6.73 o 
  -1  12   8       82.22       71.33      7.85 o 
   0  12   8     2095.52     2225.14     55.43 o 
   1  12   8      501.36      528.22     27.81 o 
   2  12   8      531.10      545.36     18.74 o 
   3  12   8      189.10      207.33     23.41 o 
   4  12   8      417.70      466.03     36.18 o 
   5  12   8      573.11      577.00     34.83 o 
   6  12   8      130.93      129.00     46.08 o 
   7  12   8      786.93      742.05     38.85 o 
   8  12   8      168.05      197.72     34.87 o 
  -9  13   8       15.42       24.70     25.02 o 
  -8  13   8      149.62      114.76     45.71 o 
  -7  13   8       36.82       62.32     22.43 o 
  -6  13   8      115.32      114.45     16.50 o 
  -5  13   8        0.15        7.39      8.08 o 
  -4  13   8      364.99      348.73     13.28 o 
  -3  13   8        0.17       -4.90      6.91 o 
  -2  13   8      337.64      309.51     13.14 o 
  -1  13   8      407.68      379.60     14.06 o 
   0  13   8        2.19        5.36      7.90 o 
   1  13   8        0.10        5.13      9.84 o 
   2  13   8       25.03        9.49     10.57 o 
   3  13   8       34.41       53.67     20.78 o 
   4  13   8      104.06      117.50     14.43 o 
   5  13   8        0.17        2.88     11.31 o 
   6  13   8        7.30        4.71     20.86 o 
   7  13   8       15.32       27.06     29.33 o 
  -8  14   8      572.68      614.98     42.38 o 
  -7  14   8      648.53      705.17     35.00 o 
  -6  14   8      541.41      546.03     33.43 o 
  -5  14   8       89.17       91.21     11.14 o 
  -4  14   8      208.36      250.86     18.64 o 
  -3  14   8       44.32       53.45      8.67 o 
  -2  14   8      206.76      183.39     10.92 o 
  -1  14   8      546.47      492.91     14.91 o 
   0  14   8      593.60      590.60     17.52 o 
   1  14   8      630.87      633.02     18.44 o 
   2  14   8      720.28      755.47     21.52 o 
   3  14   8      688.66      697.56     57.93 o 
   4  14   8      352.83      379.26     18.53 o 
   5  14   8      101.44      109.55     14.70 o 
   6  14   8       75.72       83.89     36.73 o 
   7  14   8      184.85      200.88     59.28 o 
  -8  15   8      127.92       90.29     34.21 o 
  -7  15   8       27.12       20.85     46.44 o 
  -6  15   8      268.03      319.82     33.73 o 
  -5  15   8       87.49       98.01     24.08 o 
  -4  15   8       10.79       19.33     13.10 o 
  -3  15   8       28.15       11.14     12.83 o 
  -2  15   8      135.94      149.74     28.97 o 
  -1  15   8       98.13       98.69     11.10 o 
   0  15   8       19.24       15.19      9.89 o 
   1  15   8      223.13      235.19     16.07 o 
   2  15   8        1.82       -4.96      9.54 o 
   3  15   8       73.31       65.71     18.98 o 
   4  15   8       52.59       29.39     13.13 o 
   5  15   8       17.19       18.62     21.63 o 
   6  15   8       55.03       16.25     25.91 o 
  -7  16   8      361.82      333.68     59.52 o 
  -6  16   8      216.97      259.20     32.54 o 
  -5  16   8        8.01       20.96     32.82 o 
  -4  16   8      200.11      184.25     17.66 o 
  -3  16   8      336.97      367.14     19.01 o 
  -2  16   8        3.04       13.06     11.92 o 
  -1  16   8       17.13       14.46     13.44 o 
   0  16   8      166.13      158.13     14.88 o 
   1  16   8      549.34      596.72     21.52 o 
   2  16   8      158.33      185.07     21.08 o 
   3  16   8      400.46      378.27     24.39 o 
   4  16   8      398.73      403.25     32.58 o 
   5  16   8       27.80       -2.72     19.31 o 
  -6  17   8        7.46        9.59     29.48 o 
  -5  17   8       23.79       11.40     28.81 o 
  -4  17   8        6.46       17.35     23.29 o 
  -3  17   8       94.42      124.38     16.89 o 
  -2  17   8       21.86       27.71     15.54 o 
  -1  17   8       42.77       43.58     22.86 o 
   0  17   8        1.09       -3.90     13.38 o 
   1  17   8      156.09      183.48     36.24 o 
   2  17   8        3.67       20.38     20.11 o 
   3  17   8        6.07      -17.13     24.73 o 
   4  17   8       49.14       26.27     27.76 o 
  -5  18   8        4.25      -25.91     32.09 o 
  -4  18   8      146.81      117.06     28.53 o 
  -3  18   8      213.18      223.99     20.91 o 
  -2  18   8      153.71      144.01     18.72 o 
  -1  18   8       19.76       28.40     17.12 o 
   0  18   8      272.22      265.69     19.43 o 
   1  18   8      176.14      186.11     26.52 o 
   2  18   8      128.36      148.02     27.38 o 
   3  18   8      114.74      105.43     45.22 o 
  -3  19   8        1.71      -21.20     24.79 o 
  -2  19   8       22.80       41.94     22.90 o 
  -1  19   8       12.80       26.88     32.88 o 
   0  19   8        0.16        1.62     20.47 o 
   1  19   8        0.48      -24.79     26.30 o 
 -11   1   9      159.00      142.45      9.55 o 
 -10   1   9       24.35       16.70      7.82 o 
  -9   1   9     1702.36     1826.51     75.17 o 
  -8   1   9      850.62      834.92     60.25 o 
  -7   1   9      932.07      973.26     36.73 o 
  -6   1   9        5.10       -6.14     22.73 o 
  -5   1   9       19.00       31.29     12.04 o 
  -4   1   9     2695.29     2720.34     56.84 o 
  -3   1   9     1241.86     1287.81     32.23 o 
  -2   1   9     1987.58     1993.77     22.65 o 
  -1   1   9       30.82       28.02      3.76 o 
   0   1   9      190.17      198.14      6.30 o 
   1   1   9     1467.76     1458.13     24.26 o 
   2   1   9      614.45      610.87     19.43 o 
   3   1   9      748.88      796.27     20.51 o 
   4   1   9     1042.54     1039.18     41.25 o 
   5   1   9     1154.99     1125.63     27.63 o 
   6   1   9     2562.49     2580.53     53.03 o 
   7   1   9      144.09      155.42     19.19 o 
   8   1   9      354.61      381.18     24.38 o 
   9   1   9     1047.41     1096.58    123.08 o 
  10   1   9       77.30       74.90     32.69 o 
 -11   2   9        3.85        0.11      9.53 o 
 -10   2   9      183.49      186.48      5.93 o 
  -9   2   9        4.45       -6.05     28.23 o 
  -8   2   9       25.11       14.18     21.14 o 
  -7   2   9        8.19       -7.03     16.91 o 
  -6   2   9      103.55      110.50     16.59 o 
  -5   2   9      141.17      138.80     20.66 o 
  -4   2   9      511.12      508.82     20.85 o 
  -3   2   9      409.97      388.55     16.68 o 
  -2   2   9      313.74      304.84      6.42 o 
  -1   2   9        0.15        0.85      3.44 o 
   0   2   9       49.19       39.89      4.69 o 
   1   2   9       13.79       18.50      5.14 o 
   2   2   9      101.07      108.02      6.50 o 
   3   2   9      311.45      316.43     10.30 o 
   4   2   9      160.64      171.45     10.21 o 
   5   2   9       55.71       49.54     35.14 o 
   6   2   9       40.86       65.91     14.14 o 
   7   2   9        2.46       -5.58     24.02 o 
   8   2   9       18.14       29.09     21.36 o 
   9   2   9        0.00       50.18     23.11 o 
  10   2   9        4.38       14.40     27.54 o 
 -11   3   9       45.53       40.31      8.24 o 
 -10   3   9       54.60       47.95      5.04 o 
  -9   3   9     1032.23     1108.34     17.22 o 
  -8   3   9      804.17      894.69     33.47 o 
  -7   3   9      825.13      854.13     45.04 o 
  -6   3   9        6.42        5.36     15.89 o 
  -5   3   9      152.57      181.38     15.83 o 
  -4   3   9      776.06      781.64     24.10 o 
  -3   3   9       27.36       20.04      1.65 o 
  -2   3   9     1474.77     1444.38     23.89 o 
  -1   3   9       85.72       73.92      4.77 o 
   0   3   9       20.63       17.93      4.66 o 
   1   3   9     1520.57     1524.19     23.41 o 
   2   3   9     1855.60     1839.67     27.64 o 
   3   3   9     1050.88     1062.64     20.23 o 
   4   3   9       22.21       28.09      6.16 o 
   5   3   9      553.16      536.19     50.11 o 
   6   3   9     1975.27     1916.88     41.13 o 
   7   3   9      143.24      136.21     17.49 o 
   8   3   9      420.85      483.36     28.07 o 
   9   3   9      855.35      937.49     51.52 o 
  10   3   9      292.21      230.28     52.19 o 
 -11   4   9        1.82        3.13      8.47 o 
 -10   4   9        1.59        0.35      5.94 o 
  -9   4   9        6.46        2.07      3.15 o 
  -8   4   9        0.39        1.82      2.78 o 
  -7   4   9       15.94        8.50     22.67 o 
  -6   4   9      239.53      254.65     44.55 o 
  -5   4   9        2.59       26.62     19.56 o 
  -4   4   9       38.33       29.51     11.79 o 
  -3   4   9       33.80       33.01      4.71 o 
  -2   4   9       50.28       34.29      5.93 o 
  -1   4   9       30.97       28.36      4.16 o 
   0   4   9        1.80        1.03      4.51 o 
   1   4   9        8.51       17.06      5.22 o 
   2   4   9        0.08        2.70      6.84 o 
   3   4   9      666.96      639.56     14.27 o 
   4   4   9      106.85      106.26      8.12 o 
   5   4   9       91.73       86.97     10.65 o 
   6   4   9      189.11      219.35     19.37 o 
   7   4   9       29.23       21.56     16.76 o 
   8   4   9        0.07       11.05     23.47 o 
   9   4   9       44.25       31.02     24.80 o 
 -11   5   9      279.02      256.93     14.95 o 
 -10   5   9       31.66       17.48     28.78 o 
  -9   5   9      354.73      340.90     23.22 o 
  -8   5   9      706.74      720.75     11.73 o 
  -7   5   9     1247.96     1200.26     34.28 o 
  -6   5   9     3513.15     3537.88     64.53 o 
  -5   5   9      397.97      429.83      7.71 o 
  -4   5   9      726.71      739.58     12.57 o 
  -3   5   9      497.11      508.99     10.28 o 
  -2   5   9       57.31       65.77      4.70 o 
  -1   5   9     1024.82      959.16     18.76 o 
   0   5   9      133.85      127.50      7.82 o 
   1   5   9     2308.22     2308.44     35.46 o 
   2   5   9      998.04      937.07     19.38 o 
   3   5   9     1201.48     1252.08     43.69 o 
   4   5   9      993.10     1038.18     23.84 o 
   5   5   9      213.78      202.64     29.70 o 
   6   5   9     1632.80     1669.61     36.60 o 
   7   5   9      742.75      783.37     30.16 o 
   8   5   9      378.14      380.96     26.34 o 
   9   5   9      165.58      189.29     26.91 o 
 -11   6   9        5.88       15.75     13.84 o 
 -10   6   9      138.14      127.76     34.04 o 
  -9   6   9        7.16        6.84      5.72 o 
  -8   6   9        1.59        3.04      3.87 o 
  -7   6   9      472.20      444.72      9.82 o 
  -6   6   9       72.34       67.88     12.34 o 
  -5   6   9     1882.21     1816.96     27.49 o 
  -4   6   9      102.71       92.83      5.74 o 
  -3   6   9      144.20      152.58      5.57 o 
  -2   6   9      131.51      139.85      6.23 o 
  -1   6   9       37.74       40.11      4.87 o 
   0   6   9      104.46       94.06      6.54 o 
   1   6   9      818.96      788.05     17.21 o 
   2   6   9       15.03       10.98      6.77 o 
   3   6   9       20.75       21.03      6.73 o 
   4   6   9       41.63       30.65      9.90 o 
   5   6   9      615.35      616.43     20.91 o 
   6   6   9        6.53       20.58     21.88 o 
   7   6   9       59.19       44.78     14.39 o 
   8   6   9       35.48       37.42     19.92 o 
   9   6   9       29.24       11.96     23.34 o 
 -11   7   9      112.11      122.71     21.14 o 
 -10   7   9       78.79       85.70     40.15 o 
  -9   7   9      139.54      105.26     61.48 o 
  -8   7   9      498.16      498.72     12.76 o 
  -7   7   9      560.68      569.91     37.28 o 
  -6   7   9      209.16      230.21      8.88 o 
  -5   7   9       74.50       83.27      5.77 o 
  -4   7   9      365.61      369.10     13.44 o 
  -3   7   9      134.92      140.51      6.00 o 
  -2   7   9      186.77      180.78      6.68 o 
  -1   7   9       14.31       10.93      5.66 o 
   0   7   9      407.74      427.25     11.01 o 
   1   7   9     1175.94     1171.31     25.97 o 
   2   7   9      769.94      771.66     33.18 o 
   3   7   9      120.37      126.65     15.22 o 
   4   7   9      109.34      129.93     14.18 o 
   5   7   9      767.70      747.52     22.98 o 
   6   7   9     1365.33     1408.05     45.83 o 
   7   7   9      811.94      870.41     47.30 o 
   8   7   9      348.52      318.11     24.37 o 
   9   7   9      206.17      204.14     26.04 o 
 -10   8   9       79.99       82.09     18.52 o 
  -9   8   9       22.15       20.90     13.44 o 
  -8   8   9      102.98       90.30     44.24 o 
  -7   8   9      239.94      223.55     11.37 o 
  -6   8   9      156.95      149.60     14.54 o 
  -5   8   9      267.92      267.26      9.23 o 
  -4   8   9      327.68      330.95      9.39 o 
  -3   8   9        8.24       12.73      7.88 o 
  -2   8   9      512.91      504.70     10.97 o 
  -1   8   9       42.18       43.67      5.86 o 
   0   8   9       89.16       84.85      7.66 o 
   1   8   9       94.20       89.12      7.86 o 
   2   8   9      150.87      136.59      9.74 o 
   3   8   9      576.57      542.67     22.00 o 
   4   8   9        1.28        7.29      8.78 o 
   5   8   9      436.65      421.30     20.23 o 
   6   8   9        3.43       -9.02     17.40 o 
   7   8   9        2.79      -20.34     20.34 o 
   8   8   9      101.66      115.46     41.55 o 
   9   8   9        0.31       30.51     29.82 o 
 -10   9   9       45.05       43.53     23.47 o 
  -9   9   9      366.80      378.37     29.15 o 
  -8   9   9      657.06      665.83     30.00 o 
  -7   9   9      858.08      840.59     39.97 o 
  -6   9   9      345.55      367.85     11.92 o 
  -5   9   9       79.10       74.56      6.93 o 
  -4   9   9      607.31      606.02     14.22 o 
  -3   9   9     1156.56     1214.01     19.43 o 
  -2   9   9      234.91      236.56     11.37 o 
  -1   9   9      768.93      775.72     14.59 o 
   0   9   9      269.45      277.46     10.78 o 
   1   9   9      673.24      645.99     15.26 o 
   2   9   9      460.60      438.51     13.89 o 
   3   9   9       48.20       50.09     13.57 o 
   4   9   9      471.31      496.75     16.21 o 
   5   9   9      683.65      674.19     47.54 o 
   6   9   9      527.76      535.51     28.40 o 
   7   9   9      595.78      562.55     43.57 o 
   8   9   9      244.85      229.56     45.65 o 
 -10  10   9        3.84       17.07     25.24 o 
  -9  10   9        0.00      -15.43     15.43 o 
  -8  10   9       57.42       43.03     15.88 o 
  -7  10   9       39.78       53.55      8.06 o 
  -6  10   9        2.75        3.86     15.09 o 
  -5  10   9       94.40       78.18      7.14 o 
  -4  10   9       51.39       50.29      6.71 o 
  -3  10   9        4.46        4.51      7.03 o 
  -2  10   9      108.14      117.45      7.22 o 
  -1  10   9       52.28       48.00      6.49 o 
   0  10   9       89.91      108.04     13.75 o 
   1  10   9       64.81       59.57     15.89 o 
   2  10   9        0.12       -3.74      8.42 o 
   3  10   9      161.45      142.83     10.65 o 
   4  10   9       19.93       59.49     11.66 o 
   5  10   9       86.49      109.51     17.25 o 
   6  10   9       65.23       72.39     20.71 o 
   7  10   9       87.74       61.75     20.73 o 
   8  10   9        0.97       -2.44     23.39 o 
  -9  11   9       61.99       42.33     37.58 o 
  -8  11   9      401.07      385.59     25.31 o 
  -7  11   9      332.88      302.05     15.42 o 
  -6  11   9      423.36      449.95     27.32 o 
  -5  11   9        4.30       11.80      7.72 o 
  -4  11   9      793.05      777.69     43.45 o 
  -3  11   9     1602.12     1614.88     31.65 o 
  -2  11   9       43.78       38.35      7.26 o 
  -1  11   9       40.36       44.31      6.50 o 
   0  11   9      307.41      326.58     11.30 o 
   1  11   9      334.00      344.57     35.99 o 
   2  11   9      414.12      426.81     15.12 o 
   3  11   9       86.15       88.72     11.28 o 
   4  11   9     1330.21     1420.42     45.04 o 
   5  11   9      469.46      444.69     39.60 o 
   6  11   9      470.97      470.69     30.85 o 
   7  11   9      665.78      554.98     34.19 o 
   8  11   9      145.94      126.88     27.01 o 
  -9  12   9       32.68       17.06     37.22 o 
  -8  12   9       16.02      -31.86     38.62 o 
  -7  12   9        8.37        4.04     50.72 o 
  -6  12   9      110.27      100.39      9.63 o 
  -5  12   9       16.73       11.54      7.69 o 
  -4  12   9      111.57       92.98      9.45 o 
  -3  12   9      233.90      264.79     20.90 o 
  -2  12   9      713.91      671.19     23.53 o 
  -1  12   9       27.28       32.47      7.34 o 
   0  12   9      141.46      119.91      9.06 o 
   1  12   9       19.12       15.64     10.89 o 
   2  12   9        5.85       28.71     12.68 o 
   3  12   9       25.84       25.45     13.65 o 
   4  12   9        7.03       16.74     11.80 o 
   5  12   9       61.76       55.51     13.70 o 
   6  12   9       62.39       69.94     27.60 o 
   7  12   9       15.95       27.80     21.67 o 
  -8  13   9      173.76      156.55     24.48 o 
  -7  13   9      883.31      885.46     31.73 o 
  -6  13   9      340.38      388.53     33.98 o 
  -5  13   9      106.68       97.32     10.42 o 
  -4  13   9       59.56       46.19      9.81 o 
  -3  13   9      452.71      499.73     15.40 o 
  -2  13   9      204.03      208.64     19.13 o 
  -1  13   9       99.98       74.51      9.50 o 
   0  13   9       55.74       49.94      8.51 o 
   1  13   9      142.02      156.77     23.96 o 
   2  13   9      416.99      460.04     59.09 o 
   3  13   9      822.32      859.61     36.42 o 
   4  13   9      302.67      291.75     18.80 o 
   5  13   9       74.45       67.80     15.48 o 
   6  13   9        2.56       -0.21     22.09 o 
   7  13   9      321.43      257.76     31.39 o 
  -8  14   9        2.59       14.08     23.05 o 
  -7  14   9       44.05       21.83     24.02 o 
  -6  14   9        2.54       30.38     34.53 o 
  -5  14   9        1.34       27.21     12.44 o 
  -4  14   9      126.29      163.21     12.39 o 
  -3  14   9       10.04       31.61      9.24 o 
  -2  14   9      288.48      304.46     20.78 o 
  -1  14   9      179.58      161.49     10.31 o 
   0  14   9        2.94       12.88     10.21 o 
   1  14   9        0.02        7.67     12.65 o 
   2  14   9      123.78      153.33     18.78 o 
   3  14   9       78.91       85.92     15.94 o 
   4  14   9      245.55      245.24     37.83 o 
   5  14   9       65.79       59.46     25.54 o 
   6  14   9       99.75       92.32     30.01 o 
  -7  15   9      172.56      173.81     30.11 o 
  -6  15   9      517.15      531.48     43.82 o 
  -5  15   9        5.22      -24.32     24.32 o 
  -4  15   9      495.44      496.10     56.89 o 
  -3  15   9      684.37      712.27     35.08 o 
  -2  15   9       41.33       28.42     13.00 o 
  -1  15   9       96.94      106.09     14.39 o 
   0  15   9      103.40      100.72     13.66 o 
   1  15   9      463.41      489.60     22.31 o 
   2  15   9      433.57      399.27     27.07 o 
   3  15   9      348.03      338.76     22.55 o 
   4  15   9      505.08      508.85     27.93 o 
   5  15   9       34.30       26.43     24.80 o 
  -6  16   9       34.32       29.45     32.03 o 
  -5  16   9        5.53      -25.65     46.87 o 
  -4  16   9       55.89       48.26     26.52 o 
  -3  16   9       49.36       49.39     16.38 o 
  -2  16   9        2.09        3.32     16.13 o 
  -1  16   9        2.08        7.13     11.86 o 
   0  16   9       19.69       40.81     20.59 o 
   1  16   9      116.20      128.09     15.48 o 
   2  16   9       67.82       55.29     21.56 o 
   3  16   9       93.59       65.28     27.99 o 
   4  16   9      119.78      114.16     48.34 o 
  -5  17   9       36.92       21.51     28.01 o 
  -4  17   9       86.98       84.15     25.03 o 
  -3  17   9      576.82      532.73     34.14 o 
  -2  17   9       64.61      114.02     25.79 o 
  -1  17   9       15.24       18.36     17.55 o 
   0  17   9      141.35      166.12     18.15 o 
   1  17   9      106.08       83.79     26.58 o 
   2  17   9        3.66       24.97     21.02 o 
   3  17   9      170.82      160.43     32.62 o 
  -3  18   9        0.16      -24.10     24.10 o 
  -2  18   9      156.65      165.75     22.37 o 
  -1  18   9        7.42      -10.18     20.43 o 
   0  18   9       19.99       -3.65     17.67 o 
   1  18   9       37.78        4.09     28.68 o 
   2  18   9       60.60        1.47     29.21 o 
 -11   0  10      129.13       74.43     52.80 o 
 -10   0  10       69.20       74.19     42.41 o 
  -9   0  10      118.24      121.85     31.90 o 
  -8   0  10     2535.22     2464.32    117.70 o 
  -7   0  10     1167.22     1235.89     52.55 o 
  -6   0  10     3067.56     3148.87    103.89 o 
  -5   0  10      776.18      823.52     39.60 o 
  -4   0  10      242.14      281.84     25.91 o 
  -3   0  10     1144.44     1133.10     45.34 o 
  -2   0  10     1815.54     1896.49     32.39 o 
  -1   0  10      448.50      453.44     12.10 o 
   0   0  10      159.89      155.34      8.92 o 
   1   0  10      156.17      166.10     12.22 o 
   2   0  10     2774.98     2752.27     79.57 o 
   3   0  10      902.84      847.96     39.35 o 
   4   0  10      219.63      229.65     18.58 o 
   5   0  10      185.19      200.07     19.56 o 
   6   0  10      143.83      206.06     20.17 o 
   7   0  10      570.89      581.16     58.67 o 
   8   0  10      859.55      686.75     63.07 o 
   9   0  10     1125.82     1205.09     90.81 o 
 -11   1  10        1.10        1.60     36.36 o 
 -10   1  10      174.04      183.92     34.59 o 
  -9   1  10        0.07       19.45     22.65 o 
  -8   1  10        2.41       35.59     20.23 o 
  -7   1  10        5.50       20.16     19.47 o 
  -6   1  10       22.82       43.79     39.90 o 
  -5   1  10      193.15      175.94     17.28 o 
  -4   1  10      229.35      240.82     14.62 o 
  -3   1  10       77.58       75.68     13.79 o 
  -2   1  10      169.72      172.86      4.05 o 
  -1   1  10        1.70       -1.72      3.99 o 
   0   1  10       54.81       55.44      5.86 o 
   1   1  10        4.29        3.97      5.73 o 
   2   1  10       17.93       23.96      7.51 o 
   3   1  10      161.47      152.74     14.85 o 
   4   1  10      142.07      136.69     12.13 o 
   5   1  10       34.65       23.83     19.31 o 
   6   1  10       37.06       57.25     14.71 o 
   7   1  10       51.71       57.85     19.03 o 
   8   1  10       44.73       12.23     24.69 o 
   9   1  10      128.18      107.24     32.74 o 
 -11   2  10      149.61       86.03     32.67 o 
 -10   2  10       36.97       57.14     26.03 o 
  -9   2  10      735.11      704.63     45.95 o 
  -8   2  10      761.44      843.49     38.70 o 
  -7   2  10      740.72      734.43     35.10 o 
  -6   2  10      103.00      128.11     20.76 o 
  -5   2  10      929.39      960.03     30.12 o 
  -4   2  10       60.07       86.32     13.89 o 
  -3   2  10       50.27       46.70     24.26 o 
  -2   2  10     1141.32     1187.39     17.84 o 
  -1   2  10      360.37      386.98      8.78 o 
   0   2  10       20.47       17.31      5.02 o 
   1   2  10       29.31       39.82      6.19 o 
   2   2  10      916.30      949.42     19.17 o 
   3   2  10      189.82      189.44      9.77 o 
   4   2  10      505.71      421.26     14.06 o 
   5   2  10      123.45      134.55     15.40 o 
   6   2  10      160.27      159.23     17.78 o 
   7   2  10      216.15      201.63     18.82 o 
   8   2  10      311.50      300.29     31.70 o 
   9   2  10     1000.03      852.42     93.80 o 
 -11   3  10       78.16      129.81     39.10 o 
 -10   3  10       47.22      107.25     31.51 o 
  -9   3  10        0.27        8.29     27.78 o 
  -8   3  10        0.10       45.27     18.85 o 
  -7   3  10       20.04       31.14     19.21 o 
  -6   3  10        9.72       11.64     17.58 o 
  -5   3  10      147.50      104.09     16.84 o 
  -4   3  10        5.38       -7.34     11.67 o 
  -3   3  10       23.08       18.52      7.70 o 
  -2   3  10        2.46        2.51      2.96 o 
  -1   3  10      341.55      351.17     13.44 o 
   0   3  10       64.59       65.13     11.86 o 
   1   3  10       15.67        7.65      5.67 o 
   2   3  10      949.80      957.76     18.24 o 
   3   3  10        0.54        3.89     10.08 o 
   4   3  10      161.91      164.54      9.47 o 
   5   3  10      276.30      266.37     11.57 o 
   6   3  10        0.03       -1.54      7.64 o 
   7   3  10        7.78       21.28     19.08 o 
   8   3  10       11.16       -6.63     29.27 o 
   9   3  10       17.12       17.33     30.72 o 
 -11   4  10       86.06       84.90     31.90 o 
 -10   4  10      186.74      191.06     35.97 o 
  -9   4  10      146.46      120.82     29.73 o 
  -8   4  10     1584.94     1691.77     59.57 o 
  -7   4  10     1287.42     1360.21     47.48 o 
  -6   4  10     3462.49     3618.80     90.60 o 
  -5   4  10     1377.49     1466.34     45.33 o 
  -4   4  10        7.13       -3.30     16.47 o 
  -3   4  10      246.70      218.12      7.39 o 
  -2   4  10     1180.39     1177.74     19.05 o 
  -1   4  10     1482.58     1441.34     25.06 o 
   0   4  10       55.04       55.13      7.88 o 
   1   4  10       23.27       19.72      6.18 o 
   2   4  10     3964.85     4017.57     54.84 o 
   3   4  10     1054.14     1031.30     21.08 o 
   4   4  10      118.03      143.67      9.71 o 
   5   4  10       10.72       11.25     10.77 o 
   6   4  10      128.46      131.93     25.18 o 
   7   4  10      411.45      412.69     30.25 o 
   8   4  10      439.27      448.79     25.73 o 
   9   4  10      635.55      697.76     49.38 o 
 -11   5  10        3.41        9.88     53.65 o 
 -10   5  10       10.00       21.64     24.44 o 
  -9   5  10        8.36        7.93     27.04 o 
  -8   5  10        7.18       18.34     24.91 o 
  -7   5  10       62.11       48.88     29.33 o 
  -6   5  10        2.99       23.57     15.83 o 
  -5   5  10       14.82      -29.33     29.33 o 
  -4   5  10       12.05       11.96      3.42 o 
  -3   5  10       13.46       13.53      3.48 o 
  -2   5  10      202.41      198.95      9.23 o 
  -1   5  10        1.28       -3.07      4.78 o 
   0   5  10       35.99       46.86      6.43 o 
   1   5  10        1.90       -3.88      6.39 o 
   2   5  10       65.54       54.61      9.72 o 
   3   5  10       37.03       46.68      8.83 o 
   4   5  10       36.56       53.43     11.38 o 
   5   5  10       20.70       17.01     15.28 o 
   6   5  10       63.07       80.58     32.27 o 
   7   5  10       11.01       17.10     14.71 o 
   8   5  10       19.97       21.15     28.23 o 
   9   5  10      111.03      130.91     32.15 o 
 -10   6  10      151.89      205.21     49.01 o 
  -9   6  10      160.46      149.23      9.90 o 
  -8   6  10      374.71      346.70     13.54 o 
  -7   6  10      622.22      586.19     18.75 o 
  -6   6  10     1493.09     1481.81     81.46 o 
  -5   6  10      842.38      830.29     24.08 o 
  -4   6  10        6.64        5.94      3.56 o 
  -3   6  10      873.45      834.82     25.54 o 
  -2   6  10       68.59       68.75      5.43 o 
  -1   6  10      378.49      373.02      9.90 o 
   0   6  10       15.74        0.03      5.87 o 
   1   6  10       47.15       53.46      7.90 o 
   2   6  10      748.31      782.55     18.74 o 
   3   6  10      136.02      153.86     13.08 o 
   4   6  10      209.79      216.51     14.69 o 
   5   6  10      107.45      109.52     17.29 o 
   6   6  10      290.44      267.88     26.34 o 
   7   6  10      688.37      666.50     45.77 o 
   8   6  10       52.21       66.46     18.67 o 
 -10   7  10       77.36       48.28     52.43 o 
  -9   7  10       60.14       69.62     50.97 o 
  -8   7  10        0.51        2.50      5.99 o 
  -7   7  10      162.10      143.34      5.49 o 
  -6   7  10       23.81       19.01      3.95 o 
  -5   7  10      246.50      235.73     16.38 o 
  -4   7  10       12.55        7.45      4.59 o 
  -3   7  10       23.63       30.70      5.10 o 
  -2   7  10        0.82        4.01      5.19 o 
  -1   7  10       13.37       14.89      5.62 o 
   0   7  10      191.42      205.29      8.77 o 
   1   7  10       45.87       57.06      7.52 o 
   2   7  10        0.69       -7.56      8.07 o 
   3   7  10       42.49       32.31      9.22 o 
   4   7  10       26.55       12.33     12.01 o 
   5   7  10       32.66       34.50     15.43 o 
   6   7  10       11.21        4.61     14.84 o 
   7   7  10        5.24       17.53     21.11 o 
   8   7  10       42.12      106.33     37.15 o 
 -10   8  10      119.11       23.10     57.20 o 
  -9   8  10      268.86      254.38     18.00 o 
  -8   8  10      553.07      518.80     13.60 o 
  -7   8  10      756.59      734.93     17.64 o 
  -6   8  10      754.74      708.22     43.94 o 
  -5   8  10      234.34      218.79      8.07 o 
  -4   8  10      373.46      397.89     10.21 o 
  -3   8  10      431.68      418.29     10.86 o 
  -2   8  10      770.86      782.66     16.33 o 
  -1   8  10      675.01      673.03     18.82 o 
   0   8  10      253.79      257.00     12.34 o 
   1   8  10      152.64      170.87     25.97 o 
   2   8  10      805.47      797.56     29.09 o 
   3   8  10       27.71       29.94      9.92 o 
   4   8  10        7.46       17.54     18.15 o 
   5   8  10      170.53      194.15     19.17 o 
   6   8  10      303.34      345.83     25.49 o 
   7   8  10      623.54      694.27     48.70 o 
   8   8  10      199.74      185.62     27.40 o 
  -9   9  10        7.81        6.67     31.72 o 
  -8   9  10        2.12       -9.09     11.66 o 
  -7   9  10        1.02       -4.57     12.10 o 
  -6   9  10       17.33       21.81      9.04 o 
  -5   9  10      310.18      308.23     17.48 o 
  -4   9  10       55.27       49.18     14.18 o 
  -3   9  10      328.42      301.58     21.63 o 
  -2   9  10       98.25       84.83      7.12 o 
  -1   9  10      371.03      324.45     12.66 o 
   0   9  10        4.45       13.46      7.94 o 
   1   9  10       83.49       73.02     16.81 o 
   2   9  10       58.35       50.00      8.27 o 
   3   9  10        0.94       -6.84     14.73 o 
   4   9  10        2.30      -11.80     11.80 o 
   5   9  10        0.75       14.53     23.10 o 
   6   9  10       22.38        1.57     24.69 o 
   7   9  10       15.29       41.75     23.94 o 
   8   9  10        7.56      -25.91     25.91 o 
  -9  10  10       17.77        8.22     16.44 o 
  -8  10  10      306.22      299.89     66.79 o 
  -7  10  10      178.04      147.31     11.83 o 
  -6  10  10      796.46      771.80     17.63 o 
  -5  10  10       77.97       81.66      7.95 o 
  -4  10  10      591.83      574.85     14.15 o 
  -3  10  10     1775.04     1802.53     34.89 o 
  -2  10  10       92.63       92.05      7.90 o 
  -1  10  10      249.45      258.74     11.28 o 
   0  10  10      164.09      190.14     11.28 o 
   1  10  10      170.40      204.78     11.82 o 
   2  10  10      201.42      190.91     19.13 o 
   3  10  10        5.85       18.76      9.45 o 
   4  10  10      327.10      351.45     50.23 o 
   5  10  10      344.32      357.87     26.98 o 
   6  10  10      413.71      457.62     30.89 o 
   7  10  10     1040.04     1044.40     47.52 o 
  -9  11  10       44.43       74.06     20.93 o 
  -8  11  10        5.61       13.27     15.50 o 
  -7  11  10      220.99      238.80     63.86 o 
  -6  11  10       23.40       20.28      8.25 o 
  -5  11  10       31.14       38.95      7.72 o 
  -4  11  10      157.93      146.09     10.27 o 
  -3  11  10        9.00       -6.42      6.91 o 
  -2  11  10       41.42       38.68      7.56 o 
  -1  11  10       18.62        0.23      8.94 o 
   0  11  10        0.17       -6.20      9.60 o 
   1  11  10        1.29        9.28      9.81 o 
   2  11  10        3.19       20.46      9.28 o 
   3  11  10      147.91      160.01     15.30 o 
   4  11  10        1.61        3.13     13.55 o 
   5  11  10        0.78       -0.45     17.97 o 
   6  11  10       18.77       19.42     18.65 o 
   7  11  10       29.29       54.09     33.12 o 
  -8  12  10       67.38       70.38     23.88 o 
  -7  12  10      878.32      877.94    126.13 o 
  -6  12  10      900.24      876.71     29.42 o 
  -5  12  10      120.93      133.57     11.14 o 
  -4  12  10      284.10      315.96     12.49 o 
  -3  12  10      450.02      487.27     13.81 o 
  -2  12  10      176.96      182.75     20.90 o 
  -1  12  10        6.85        2.26      8.25 o 
   0  12  10      108.44      130.19     12.28 o 
   1  12  10      207.73      229.91     15.46 o 
   2  12  10      128.83      106.84     21.76 o 
   3  12  10      208.46      196.06     16.93 o 
   4  12  10      235.07      273.16     36.54 o 
   5  12  10       36.26       21.47     19.23 o 
   6  12  10       80.41       61.34     22.67 o 
  -8  13  10      153.59      187.12     34.10 o 
  -7  13  10        2.27      -39.35     39.35 o 
  -6  13  10        3.69       24.44     14.06 o 
  -5  13  10      219.59      218.21     49.50 o 
  -4  13  10       51.80       34.49     13.20 o 
  -3  13  10       81.36       79.53      9.71 o 
  -2  13  10       83.30       82.52     10.02 o 
  -1  13  10       58.70       71.52     10.49 o 
   0  13  10       99.02       84.20     24.75 o 
   1  13  10       79.82       62.05     15.20 o 
   2  13  10       15.53       34.25     15.04 o 
   3  13  10      235.27      260.89     27.44 o 
   4  13  10       12.62       14.52     16.67 o 
   5  13  10        0.23       29.97     45.89 o 
   6  13  10       35.34       43.61     27.66 o 
  -7  14  10      229.08      188.26     32.67 o 
  -6  14  10      394.09      394.82     32.59 o 
  -5  14  10       90.83       73.11     37.34 o 
  -4  14  10      152.60      219.17     29.03 o 
  -3  14  10      612.92      643.60     57.08 o 
  -2  14  10      410.35      408.71     18.43 o 
  -1  14  10      388.27      402.40     18.04 o 
   0  14  10       52.81       59.75     24.08 o 
   1  14  10       21.66       25.07     17.09 o 
   2  14  10      253.57      246.45     20.13 o 
   3  14  10      307.86      352.82     53.72 o 
   4  14  10      301.22      332.72     46.32 o 
   5  14  10       13.80       46.96     29.01 o 
  -6  15  10       23.06      -20.05     26.46 o 
  -5  15  10        0.01       11.47     23.22 o 
  -4  15  10       80.05       70.65     29.35 o 
  -3  15  10       91.80       77.58     19.53 o 
  -2  15  10       75.71       81.62     12.80 o 
  -1  15  10        2.26       10.10     13.57 o 
   0  15  10       10.03       10.54     11.27 o 
   1  15  10        6.40        4.21     18.06 o 
   2  15  10       28.65       19.81     15.03 o 
   3  15  10       34.90       26.88     17.99 o 
   4  15  10      141.42      143.21     32.57 o 
  -5  16  10       64.23       55.44     29.15 o 
  -4  16  10      181.26      145.18     34.07 o 
  -3  16  10      908.30      908.33     98.33 o 
  -2  16  10      143.66      136.35     21.04 o 
  -1  16  10        3.10        6.58     23.41 o 
   0  16  10       20.07       26.75     17.23 o 
   1  16  10       46.88       62.90     24.68 o 
   2  16  10        2.10        7.32     22.66 o 
   3  16  10      311.49      328.91     28.78 o 
  -3  17  10        1.60       -8.73     33.24 o 
  -2  17  10        1.14       -2.35     22.88 o 
  -1  17  10        2.36      -27.50     27.50 o 
   0  17  10       40.59       62.55     32.49 o 
   1  17  10        4.63       44.42     19.17 o 
 -10   1  11      318.60      321.32     40.51 o 
  -9   1  11      423.85      349.68     36.53 o 
  -8   1  11      936.70     1003.45     53.56 o 
  -7   1  11       76.01      108.23     25.67 o 
  -6   1  11       98.96       99.29     18.62 o 
  -5   1  11     1752.44     1826.83     53.72 o 
  -4   1  11      986.30     1107.72     34.59 o 
  -3   1  11     1984.25     2052.72     87.39 o 
  -2   1  11     3645.73     3613.16     39.05 o 
  -1   1  11     1119.51     1165.68     17.01 o 
   0   1  11       79.99       83.07     12.41 o 
   1   1  11       32.87       23.49      6.99 o 
   2   1  11      222.88      246.57     13.63 o 
   3   1  11     1697.67     1744.74     35.58 o 
   4   1  11      100.44       93.37     19.49 o 
   5   1  11      785.63      877.77     38.19 o 
   6   1  11      210.78      270.11     24.48 o 
   7   1  11       68.94       98.67     49.56 o 
   8   1  11      638.83      568.46     46.58 o 
 -10   2  11       27.40       15.03     27.54 o 
  -9   2  11        4.70       26.08     31.10 o 
  -8   2  11       10.67       37.29     28.36 o 
  -7   2  11        2.96        6.83     35.63 o 
  -6   2  11       48.62       54.20     37.77 o 
  -5   2  11       16.99       20.86     12.86 o 
  -4   2  11       75.91       79.20     14.97 o 
  -3   2  11        3.44      -10.83     10.83 o 
  -2   2  11       32.23       38.19      4.09 o 
  -1   2  11       28.96       18.90      4.68 o 
   0   2  11       95.56       81.78      7.01 o 
   1   2  11       84.47       84.37      7.69 o 
   2   2  11      173.09      164.37      9.65 o 
   3   2  11      350.56      330.19     30.68 o 
   4   2  11      497.45      497.11     35.08 o 
   5   2  11        1.10       16.39      9.43 o 
   6   2  11        3.68       25.38     17.49 o 
   7   2  11      183.30      181.57     24.26 o 
   8   2  11        5.65        3.72     27.24 o 
 -10   3  11      236.49      236.70     76.57 o 
  -9   3  11      857.65      918.06     53.16 o 
  -8   3  11      515.59      563.91     56.22 o 
  -7   3  11      157.84      228.97     29.60 o 
  -6   3  11      293.45      270.69     24.36 o 
  -5   3  11     2190.71     2278.50     76.51 o 
  -4   3  11     1064.97     1142.67     33.85 o 
  -3   3  11      230.82      272.77     17.54 o 
  -2   3  11     3543.97     3424.70     57.81 o 
  -1   3  11     1868.12     1863.59     26.59 o 
   0   3  11      316.30      314.59     10.08 o 
   1   3  11       39.65       41.90      7.36 o 
   2   3  11      698.88      735.92     18.46 o 
   3   3  11     1191.49     1255.21     25.87 o 
   4   3  11       23.21       23.05     15.46 o 
   5   3  11      119.84      155.12     38.44 o 
   6   3  11      124.07      113.78     18.39 o 
   7   3  11       55.14       59.40     17.53 o 
   8   3  11      485.40      537.17     37.23 o 
 -10   4  11        4.93      -21.31     43.82 o 
  -9   4  11       14.53        3.48     32.87 o 
  -8   4  11       36.20      -25.98     25.98 o 
  -7   4  11       56.29       86.47     25.18 o 
  -6   4  11       64.72       91.43     27.81 o 
  -5   4  11      121.15      143.03     21.40 o 
  -4   4  11       48.75       54.59     16.31 o 
  -3   4  11       34.18       38.23      2.61 o 
  -2   4  11      742.75      693.84     13.76 o 
  -1   4  11        6.89        7.78      4.58 o 
   0   4  11      178.33      181.39      8.41 o 
   1   4  11      130.49      124.26      8.26 o 
   2   4  11      357.76      355.91     11.42 o 
   3   4  11       52.87       62.29      9.62 o 
   4   4  11      659.63      679.41     18.49 o 
   5   4  11      155.26      144.14     26.89 o 
   6   4  11        8.54       24.31     19.22 o 
   7   4  11      248.96      219.37     25.30 o 
   8   4  11       32.81       42.15     26.96 o 
 -10   5  11      182.10      175.64     37.34 o 
  -9   5  11       85.05      102.42     38.44 o 
  -8   5  11      125.56      125.65     81.70 o 
  -7   5  11      568.06      594.57     39.41 o 
  -6   5  11     1481.89     1531.22     50.15 o 
  -5   5  11     2887.74     2953.93    102.79 o 
  -4   5  11       50.09       49.62     24.44 o 
  -3   5  11      331.67      340.91      7.56 o 
  -2   5  11      967.94     1010.00     19.31 o 
  -1   5  11     1139.62     1133.07     32.45 o 
   0   5  11      556.64      567.73     13.28 o 
   1   5  11        8.54       11.96      8.07 o 
   2   5  11      861.41      913.94     20.58 o 
   3   5  11     1573.09     1606.67     37.34 o 
   4   5  11      441.99      433.61     18.53 o 
   5   5  11       75.04       75.97     16.27 o 
   6   5  11       35.86       75.66     19.85 o 
   7   5  11      356.02      385.91     29.22 o 
   8   5  11      438.57      419.15     37.23 o 
 -10   6  11       45.33       72.11     32.88 o 
  -9   6  11        0.24      -10.14     34.71 o 
  -8   6  11       23.24       18.46     23.96 o 
  -7   6  11       58.55       46.69     21.76 o 
  -6   6  11       95.79      103.64     25.42 o 
  -5   6  11      865.18      935.10     49.38 o 
  -4   6  11        1.99        3.89      3.04 o 
  -3   6  11        0.05        2.42      4.95 o 
  -2   6  11      328.54      306.87     10.69 o 
  -1   6  11       51.63       54.48      6.31 o 
   0   6  11      117.21       93.74      8.07 o 
   1   6  11        5.01       10.24      7.82 o 
   2   6  11      126.90      129.36     10.44 o 
   3   6  11      153.27      128.05     11.16 o 
   4   6  11        6.87       14.61      9.69 o 
   5   6  11        1.70        1.08     15.32 o 
   6   6  11      115.86      118.59     16.86 o 
   7   6  11        2.75       39.58     36.24 o 
   8   6  11        0.59       -7.93     28.14 o 
  -9   7  11      449.49      496.58     59.15 o 
  -8   7  11      130.83      182.84     46.69 o 
  -7   7  11      402.68      400.64     46.81 o 
  -6   7  11     1188.37     1125.79     91.48 o 
  -5   7  11     1120.48     1022.44     39.48 o 
  -4   7  11      964.78      978.28     18.70 o 
  -3   7  11       96.83      113.69      6.90 o 
  -2   7  11      969.60      952.10     17.29 o 
  -1   7  11     1212.73     1207.46     27.74 o 
   0   7  11      828.97      885.20     19.62 o 
   1   7  11      137.03      141.51     20.35 o 
   2   7  11       87.17       88.78     10.70 o 
   3   7  11       62.69       64.22     11.47 o 
   4   7  11      112.41      105.95     15.02 o 
   5   7  11      128.83      144.89     20.81 o 
   6   7  11      185.29      266.30     30.43 o 
   7   7  11      163.06       94.37     25.78 o 
  -9   8  11       12.07       10.63     52.92 o 
  -8   8  11        0.26       27.13     47.30 o 
  -7   8  11      197.02      196.16     53.65 o 
  -6   8  11       47.97       48.35     25.30 o 
  -5   8  11       38.81       31.42      4.71 o 
  -4   8  11       16.72        3.02      5.12 o 
  -3   8  11       17.58       21.52      5.57 o 
  -2   8  11      409.47      395.96     12.96 o 
  -1   8  11        0.68       12.34      6.72 o 
   0   8  11       51.30       49.10      7.76 o 
   1   8  11        0.73        5.74      8.25 o 
   2   8  11      156.02      134.05     10.96 o 
   3   8  11       26.42       35.96     19.74 o 
   4   8  11        7.31        4.66     15.81 o 
   5   8  11       10.85       11.46     17.47 o 
   6   8  11      159.49      172.85     27.22 o 
   7   8  11        0.07       20.42     29.57 o 
  -9   9  11        7.10      -49.74     49.74 o 
  -8   9  11       86.08       84.24     14.91 o 
  -7   9  11      266.14      225.58     33.73 o 
  -6   9  11      507.22      460.87     18.82 o 
  -5   9  11      379.54      313.42     23.28 o 
  -4   9  11      325.83      311.95     10.26 o 
  -3   9  11      477.87      512.95     26.95 o 
  -2   9  11      667.34      696.66     16.77 o 
  -1   9  11     1992.35     1988.93     32.07 o 
   0   9  11      624.08      648.13     18.64 o 
   1   9  11      182.15      181.92     11.31 o 
   2   9  11        3.27        1.71      9.63 o 
   3   9  11       98.24      115.95     16.07 o 
   4   9  11      197.47      213.63     18.79 o 
   5   9  11      378.79      422.59     32.60 o 
   6   9  11      277.46      289.18     27.66 o 
   7   9  11      242.71      259.49     34.73 o 
  -8  10  11        3.74       23.05     26.03 o 
  -7  10  11       72.53       82.53     22.86 o 
  -6  10  11       59.51       40.07      8.72 o 
  -5  10  11       21.13       30.57      7.72 o 
  -4  10  11      203.93      199.13     19.62 o 
  -3  10  11      104.77      104.30      8.56 o 
  -2  10  11       63.71       60.65      8.57 o 
  -1  10  11       42.56       40.33     18.94 o 
   0  10  11       58.44       70.84     20.72 o 
   1  10  11       11.84       10.54      8.55 o 
   2  10  11       31.11       30.60     11.98 o 
   3  10  11        5.50        3.91     17.05 o 
   4  10  11       17.37       19.73     15.29 o 
   5  10  11      170.09      138.59     26.35 o 
   6  10  11      120.73      129.86     35.44 o 
  -8  11  11      187.17      198.38     31.96 o 
  -7  11  11      508.33      500.23     29.36 o 
  -6  11  11     1260.45     1166.44     31.93 o 
  -5  11  11      147.59      114.06     10.60 o 
  -4  11  11      526.96      525.80     15.80 o 
  -3  11  11      396.29      397.43     15.34 o 
  -2  11  11      209.49      220.57     19.86 o 
  -1  11  11      418.95      440.05     16.21 o 
   0  11  11      642.75      673.31     18.99 o 
   1  11  11      332.47      354.21     33.24 o 
   2  11  11       19.29       32.78     14.12 o 
   3  11  11       22.08       35.37     14.52 o 
   4  11  11      758.83      794.98     48.95 o 
   5  11  11      152.73      145.65     31.59 o 
   6  11  11      119.00      120.27     64.47 o 
  -7  12  11       53.74       67.60     22.66 o 
  -6  12  11       52.88       50.52     13.06 o 
  -5  12  11       44.59       48.84     36.12 o 
  -4  12  11      194.65      163.82     30.07 o 
  -3  12  11        1.32        9.64      9.35 o 
  -2  12  11      251.27      202.33     12.74 o 
  -1  12  11        8.66       28.54     10.67 o 
   0  12  11       38.12       18.26     12.59 o 
   1  12  11        1.54       11.55     21.76 o 
   2  12  11       32.62       30.95     14.30 o 
   3  12  11       74.27       81.43     17.56 o 
   4  12  11      121.87      138.21     25.42 o 
   5  12  11        0.55       18.96     24.39 o 
  -7  13  11      675.62      696.17     62.88 o 
  -6  13  11      546.58      594.79     29.71 o 
  -5  13  11       94.09       97.59     26.16 o 
  -4  13  11       37.60       37.55     15.76 o 
  -3  13  11       91.06      117.34     15.60 o 
  -2  13  11      394.39      376.17     18.96 o 
  -1  13  11      708.56      707.71     22.83 o 
   0  13  11      199.57      176.69     17.36 o 
   1  13  11      109.80      115.54     16.71 o 
   2  13  11       27.41       22.84     17.36 o 
   3  13  11      380.64      358.73     20.78 o 
   4  13  11      182.96      203.11     22.19 o 
   5  13  11        3.45      -23.83     28.36 o 
  -6  14  11       95.97      115.52     34.10 o 
  -5  14  11       37.86       43.46     25.74 o 
  -4  14  11      118.95       78.60     28.49 o 
  -3  14  11      314.81      341.97     26.98 o 
  -2  14  11        1.83       23.53     19.80 o 
  -1  14  11       52.04       31.36     17.73 o 
   0  14  11        0.31        6.86     19.66 o 
   1  14  11       29.21       21.72     19.22 o 
   2  14  11       37.22       42.17     19.33 o 
   3  14  11       31.06       32.48     23.59 o 
   4  14  11        1.65      -13.38     25.93 o 
  -5  15  11      117.49      152.95     31.07 o 
  -4  15  11      167.11      169.80     27.90 o 
  -3  15  11      215.23      233.82     24.02 o 
  -2  15  11      128.68      140.55     21.64 o 
  -1  15  11      131.54      176.39     22.15 o 
   0  15  11      390.43      328.14     34.04 o 
   1  15  11      161.88      150.36     34.83 o 
   2  15  11      160.92      161.54     27.86 o 
   3  15  11      212.48      200.57     32.09 o 
  -3  16  11        2.60        3.39     21.34 o 
  -2  16  11        0.09        6.14     22.51 o 
  -1  16  11       11.78      -33.49     43.82 o 
   0  16  11        5.15       -6.96     28.50 o 
   1  16  11        0.11      -11.82     20.49 o 
 -10   0  12      259.57      140.19     60.25 o 
  -9   0  12        3.89       30.43     47.30 o 
  -8   0  12      432.09      417.50     60.01 o 
  -7   0  12       18.87        4.89     33.85 o 
  -6   0  12        4.67       30.68     23.22 o 
  -5   0  12     1283.48     1212.06     55.37 o 
  -4   0  12      797.96      828.41     44.61 o 
  -3   0  12     1228.12     1361.29     55.49 o 
  -2   0  12      547.22      563.68     11.61 o 
  -1   0  12      245.13      228.18     10.14 o 
   0   0  12      493.56      478.98     16.87 o 
   1   0  12      361.56      351.38     15.16 o 
   2   0  12      594.79      602.54     20.90 o 
   3   0  12      613.49      567.71     25.91 o 
   4   0  12      705.82      724.64     40.09 o 
   5   0  12      472.41      491.45     50.84 o 
   6   0  12      307.53      368.37     54.51 o 
   7   0  12        3.29      -27.01     36.18 o 
 -10   1  12       68.16       78.64     33.38 o 
  -9   1  12       34.02       40.97     56.71 o 
  -8   1  12        9.08       29.58     25.62 o 
  -7   1  12        0.97       19.50     28.66 o 
  -6   1  12      120.89      155.04     21.26 o 
  -5   1  12       50.51       33.28     14.66 o 
  -4   1  12        0.09       -4.45     15.21 o 
  -3   1  12       32.77       17.25     16.13 o 
  -2   1  12      199.51      170.63      4.37 o 
  -1   1  12      157.87      165.56      6.65 o 
   0   1  12        0.09        2.10      5.83 o 
   1   1  12       28.88       38.15      7.72 o 
   2   1  12        2.92        8.22     10.69 o 
   3   1  12       20.73       30.34     10.27 o 
   4   1  12        0.28       21.53     17.42 o 
   5   1  12      129.25      136.22     22.27 o 
   6   1  12        2.01       50.14     30.00 o 
   7   1  12       28.92       48.88     25.66 o 
 -10   2  12      183.38      193.71     46.69 o 
  -9   2  12      521.52      574.58     49.38 o 
  -8   2  12      390.39      498.33     42.93 o 
  -7   2  12       49.90       -9.39     24.07 o 
  -6   2  12        5.25       33.60     26.66 o 
  -5   2  12     2134.32     2218.47     75.65 o 
  -4   2  12     1696.28     1775.83     53.23 o 
  -3   2  12     1052.42     1163.14     34.13 o 
  -2   2  12      909.08      933.99     12.79 o 
  -1   2  12     2036.84     2021.07     28.41 o 
   0   2  12     1067.58     1069.63     19.62 o 
   1   2  12      427.04      404.64     21.21 o 
   2   2  12      408.70      419.76     23.71 o 
   3   2  12      378.56      380.81     14.37 o 
   4   2  12      151.65      174.43     16.50 o 
   5   2  12     1016.65     1020.85     33.83 o 
   6   2  12      570.34      567.73     30.55 o 
   7   2  12       37.62       42.15     28.16 o 
  -9   3  12       30.39       16.00     28.97 o 
  -8   3  12        0.11      -10.06     30.49 o 
  -7   3  12      202.70      240.54     51.64 o 
  -6   3  12        0.60       13.96     19.83 o 
  -5   3  12      162.80      148.72     24.42 o 
  -4   3  12       10.20       20.15     14.16 o 
  -3   3  12       79.38       72.62     15.95 o 
  -2   3  12       16.04       13.46      4.83 o 
  -1   3  12        6.50       18.97      5.29 o 
   0   3  12        5.87        1.36      8.74 o 
   1   3  12       10.82       22.67      7.86 o 
   2   3  12        0.03        4.83      8.54 o 
   3   3  12       49.96       35.07      9.49 o 
   4   3  12       59.15       39.56     12.19 o 
   5   3  12        7.18        2.90     17.65 o 
   6   3  12       52.80       72.14     18.46 o 
   7   3  12        8.64        9.45     27.08 o 
  -9   4  12       48.55       65.05     39.05 o 
  -8   4  12      278.44      280.86     41.07 o 
  -7   4  12       57.86       39.81     30.74 o 
  -6   4  12      353.12      321.40     70.34 o 
  -5   4  12      910.30      935.62     41.21 o 
  -4   4  12      257.74      236.74     30.19 o 
  -3   4  12        5.02        1.09     11.49 o 
  -2   4  12     1016.70     1013.61     16.13 o 
  -1   4  12     1409.14     1370.95     25.24 o 
   0   4  12     1007.94     1006.12     19.25 o 
   1   4  12      128.22      131.96      9.31 o 
   2   4  12      533.37      496.71     14.99 o 
   3   4  12      713.94      661.81     18.69 o 
   4   4  12      320.63      296.15     31.84 o 
   5   4  12      150.15      129.16     30.13 o 
   6   4  12      127.81      134.87     20.46 o 
   7   4  12       41.11       -5.89     25.61 o 
  -9   5  12       12.94       21.83     35.97 o 
  -8   5  12        2.16      -16.94     25.80 o 
  -7   5  12       59.93       60.87     46.81 o 
  -6   5  12       49.36       37.28     45.22 o 
  -5   5  12       71.68      142.39     31.53 o 
  -4   5  12       54.31       59.89     23.34 o 
  -3   5  12       41.32       36.12      3.26 o 
  -2   5  12       53.47       63.94      7.15 o 
  -1   5  12      191.61      207.30      8.90 o 
   0   5  12      235.09      247.14     10.63 o 
   1   5  12        1.54        0.71      9.07 o 
   2   5  12       46.73       50.73      9.90 o 
   3   5  12        0.00        4.15     12.27 o 
   4   5  12       34.20       47.68     15.17 o 
   5   5  12       42.39       42.08     17.33 o 
   6   5  12        5.86       38.05     76.45 o 
   7   5  12       16.46       45.35     29.10 o 
  -9   6  12      260.21      266.32     63.80 o 
  -8   6  12      119.23       93.13     54.02 o 
  -7   6  12      243.57      262.04     54.14 o 
  -6   6  12      611.61      702.28     68.32 o 
  -5   6  12      788.50      925.21     78.59 o 
  -4   6  12      344.81      328.96     41.19 o 
  -3   6  12      188.18      208.01      6.72 o 
  -2   6  12      604.08      613.06     13.01 o 
  -1   6  12     1731.39     1776.35     50.90 o 
   0   6  12     1317.75     1368.99     34.89 o 
   1   6  12      514.24      542.11     16.41 o 
   2   6  12       55.04       45.23      9.72 o 
   3   6  12      331.31      332.31     16.18 o 
   4   6  12     1053.94     1163.37     64.29 o 
   5   6  12      635.76      679.28     66.37 o 
   6   6  12      195.76      216.95     27.96 o 
   7   6  12       97.92       84.03     50.17 o 
  -9   7  12        0.52      -59.89     59.89 o 
  -8   7  12       98.12       15.16     52.68 o 
  -7   7  12      263.82      149.47     53.17 o 
  -6   7  12        4.27       62.82     46.20 o 
  -5   7  12      483.12      432.90     60.01 o 
  -4   7  12      175.71      163.29      5.87 o 
  -3   7  12      101.27      116.82      6.64 o 
  -2   7  12       26.30       25.73      5.92 o 
  -1   7  12       56.48       42.56      6.81 o 
   0   7  12        1.98        5.14      7.92 o 
   1   7  12      128.25      134.97     10.40 o 
   2   7  12        1.67       -6.85     11.10 o 
   3   7  12       55.80       64.93     13.08 o 
   4   7  12      244.29      240.15     22.33 o 
   5   7  12      234.57      180.38     21.87 o 
   6   7  12        0.59       -6.21     26.48 o 
  -8   8  12      151.59      153.02     54.75 o 
  -7   8  12      149.54      197.75     41.68 o 
  -6   8  12      249.37      276.83     46.44 o 
  -5   8  12      135.25      106.33     17.36 o 
  -4   8  12      569.39      511.94     13.69 o 
  -3   8  12      193.80      213.66     12.04 o 
  -2   8  12      769.99      762.89     17.20 o 
  -1   8  12     1713.24     1692.36     28.05 o 
   0   8  12      658.98      662.03     17.54 o 
   1   8  12      179.52      170.29     11.68 o 
   2   8  12        9.14       15.27     11.05 o 
   3   8  12       40.18       75.17     27.44 o 
   4   8  12      439.72      429.86     40.33 o 
   5   8  12      309.36      283.84     30.02 o 
   6   8  12      167.39      157.98     29.64 o 
  -8   9  12       15.45      -34.59     51.45 o 
  -7   9  12       26.66       12.47     51.70 o 
  -6   9  12        3.25        0.37     39.97 o 
  -5   9  12        0.48        6.56     11.73 o 
  -4   9  12        0.62       -1.97      6.73 o 
  -3   9  12       17.90       15.95      7.84 o 
  -2   9  12       10.87       23.15      7.80 o 
  -1   9  12      102.01       92.55     10.01 o 
   0   9  12      157.14      148.17     23.10 o 
   1   9  12       13.60        7.89     16.81 o 
   2   9  12       41.68       38.04     13.50 o 
   3   9  12        0.95       19.38     14.37 o 
   4   9  12        1.70        6.80     22.78 o 
   5   9  12        2.12      -28.54     28.84 o 
   6   9  12        0.01       25.08     27.85 o 
  -7  10  12      202.62      171.11     43.27 o 
  -6  10  12      174.75      187.86     28.72 o 
  -5  10  12      129.83      117.87     13.08 o 
  -4  10  12      449.65      381.96     17.84 o 
  -3  10  12      743.47      728.21     20.39 o 
  -2  10  12      232.47      226.88     12.42 o 
  -1  10  12      815.61      809.46     20.63 o 
   0  10  12      601.34      591.55     19.56 o 
   1  10  12      557.37      618.97     48.52 o 
   2  10  12        3.12       12.51     28.48 o 
   3  10  12       91.88      119.46     14.25 o 
   4  10  12     1238.17     1316.04     74.86 o 
   5  10  12      252.39      244.39     32.06 o 
  -7  11  12        0.05       85.68     60.99 o 
  -6  11  12        3.92       19.70     16.73 o 
  -5  11  12       10.52        3.37     14.25 o 
  -4  11  12       16.32       -5.86     11.31 o 
  -3  11  12      102.85      112.86     14.97 o 
  -2  11  12      258.00      201.31     13.08 o 
  -1  11  12       24.77       43.93     13.75 o 
   0  11  12        3.06       19.46     12.08 o 
   1  11  12        0.16       21.54     17.42 o 
   2  11  12        1.95       -6.86     12.94 o 
   3  11  12       10.44        9.48     14.16 o 
   4  11  12        1.67       -8.34     15.79 o 
   5  11  12       10.06       -8.07     27.98 o 
  -6  12  12      617.43      682.65     68.08 o 
  -5  12  12       99.58       93.15     36.30 o 
  -4  12  12      279.14      219.14     29.70 o 
  -3  12  12      234.07      241.34     16.30 o 
  -2  12  12       68.01       57.72     28.78 o 
  -1  12  12      258.68      253.71     23.34 o 
   0  12  12      355.81      342.08     25.36 o 
   1  12  12      482.13      487.31     60.62 o 
   2  12  12       57.02       47.05     18.57 o 
   3  12  12      215.50      212.29     20.10 o 
   4  12  12      579.28      539.85     38.61 o 
  -5  13  12        5.61      -14.66     63.98 o 
  -4  13  12        5.17      -15.18     19.82 o 
  -3  13  12       39.24       26.52     16.75 o 
  -2  13  12      225.30      205.44     49.01 o 
  -1  13  12        7.66       12.21     20.78 o 
   0  13  12       40.59       28.25     20.23 o 
   1  13  12       10.39        4.24     21.72 o 
   2  13  12       27.98       92.29     25.39 o 
   3  13  12        3.96       28.81     34.53 o 
  -4  14  12      236.04      258.75     29.98 o 
  -3  14  12      113.50      110.95     20.22 o 
  -2  14  12      237.93      251.74     30.12 o 
  -1  14  12      339.87      356.05     34.92 o 
   0  14  12      417.56      397.42     31.91 o 
   1  14  12      211.57      236.76     25.53 o 
   2  14  12      105.36       60.42     25.39 o 
  -2  15  12        9.99       -5.47     33.00 o 
  -1  15  12       27.29       -0.30     24.93 o 
   0  15  12       22.60       23.87     28.42 o 
  -9   1  13       76.77       79.97     43.29 o 
  -8   1  13      133.99      141.06     40.65 o 
  -7   1  13      163.65      239.01     37.16 o 
  -6   1  13       20.74       11.35     31.78 o 
  -5   1  13      572.39      641.57     47.67 o 
  -4   1  13      114.67       88.29     21.52 o 
  -3   1  13       72.14       83.96     24.75 o 
  -2   1  13       37.92       48.67      3.73 o 
  -1   1  13      138.10      121.83      6.32 o 
   0   1  13      884.29      869.77     16.93 o 
   1   1  13      945.32      931.11     26.40 o 
   2   1  13     1093.84     1138.27     23.66 o 
   3   1  13       41.64       51.98     11.16 o 
   4   1  13       74.99      125.27     37.46 o 
   5   1  13      501.89      475.34     28.34 o 
   6   1  13      183.45      175.14     30.15 o 
  -9   2  13       13.76      -16.45     33.55 o 
  -8   2  13       11.56       -4.62     29.01 o 
  -7   2  13        0.32      -14.60     24.29 o 
  -6   2  13       47.89       48.05     59.70 o 
  -5   2  13        0.13       22.01     27.19 o 
  -4   2  13       51.90       42.16     19.83 o 
  -3   2  13       35.84       51.07     18.23 o 
  -2   2  13        1.81        0.28      2.96 o 
  -1   2  13        4.47        5.43      5.23 o 
   0   2  13        6.38        2.15      5.93 o 
   1   2  13       52.57       64.22      9.45 o 
   2   2  13       61.67       60.01     11.66 o 
   3   2  13       66.86       53.90     13.45 o 
   4   2  13        1.49        7.80     19.03 o 
   5   2  13        0.58       -4.73     21.94 o 
   6   2  13       31.39       16.22     26.37 o 
  -9   3  13      136.25       98.51     62.39 o 
  -8   3  13      217.33      119.20     39.69 o 
  -7   3  13       37.49       36.30     26.00 o 
  -6   3  13       93.85       76.38     43.33 o 
  -5   3  13      657.14      712.92     99.67 o 
  -4   3  13      323.21      331.92     24.02 o 
  -3   3  13       13.52       13.18     16.22 o 
  -2   3  13      197.04      202.25      5.72 o 
  -1   3  13      576.39      510.09     12.51 o 
   0   3  13      864.57      861.28     24.08 o 
   1   3  13      612.82      598.81     16.64 o 
   2   3  13      991.35      969.22     23.73 o 
   3   3  13      202.74      215.39     16.01 o 
   4   3  13        5.02       14.55     16.68 o 
   5   3  13      328.11      313.61     32.39 o 
   6   3  13      158.57      102.85     20.53 o 
  -8   4  13       13.49        8.65     35.58 o 
  -7   4  13        5.51        2.00     32.92 o 
  -6   4  13        1.69       31.96     40.09 o 
  -5   4  13      135.00      123.56     47.91 o 
  -4   4  13        1.98        0.24     39.23 o 
  -3   4  13       38.07       43.75     27.99 o 
  -2   4  13      143.15      138.72      5.48 o 
  -1   4  13        6.46        5.04      5.72 o 
   0   4  13       38.99       36.11     11.61 o 
   1   4  13      126.43      110.30     14.91 o 
   2   4  13        3.78        9.45     10.27 o 
   3   4  13        6.18        4.57     14.12 o 
   4   4  13       27.55       49.88     28.17 o 
   5   4  13      168.49      149.53     21.61 o 
   6   4  13        5.38        1.46     21.11 o 
  -8   5  13       46.29       70.77     59.89 o 
  -7   5  13      261.61      185.16     55.98 o 
  -6   5  13      354.61      324.25     59.52 o 
  -5   5  13      223.64      162.67     40.45 o 
  -4   5  13       17.65      -26.77     38.99 o 
  -3   5  13       11.56       13.30     22.06 o 
  -2   5  13       34.73       42.75     12.59 o 
  -1   5  13      279.70      279.87     10.01 o 
   0   5  13      331.02      305.52     25.24 o 
   1   5  13     1076.40     1142.31     61.97 o 
   2   5  13      717.77      720.97     20.93 o 
   3   5  13      561.51      578.42     30.42 o 
   4   5  13      308.97      277.26     24.57 o 
   5   5  13       71.16       70.02     24.60 o 
   6   5  13        9.49      -17.84     23.55 o 
  -8   6  13       31.92        3.91     58.54 o 
  -7   6  13        1.68       -5.26     49.50 o 
  -6   6  13       30.79       19.43     32.27 o 
  -5   6  13       40.95       -6.48     30.55 o 
  -4   6  13       61.47      133.71     45.59 o 
  -3   6  13        9.37       14.87      4.40 o 
  -2   6  13       50.37       29.06     16.62 o 
  -1   6  13        5.37        5.54      6.69 o 
   0   6  13       90.15       86.10      9.00 o 
   1   6  13        8.82       14.65      9.98 o 
   2   6  13        3.53        9.53     19.74 o 
   3   6  13        0.90       -4.38     24.69 o 
   4   6  13      453.16      439.25     34.71 o 
   5   6  13      103.22      105.48     27.07 o 
  -7   7  13       72.64      190.30     60.74 o 
  -6   7  13      144.55      131.51     41.31 o 
  -5   7  13      142.72      123.69     39.35 o 
  -4   7  13      434.65      370.69     57.08 o 
  -3   7  13       73.51       64.28     10.69 o 
  -2   7  13      215.03      211.87     10.48 o 
  -1   7  13      226.18      198.20     12.04 o 
   0   7  13      571.71      590.87     17.23 o 
   1   7  13      679.71      675.60     20.46 o 
   2   7  13      252.20      268.50     18.82 o 
   3   7  13       93.74       96.80     21.26 o 
   4   7  13      189.62      147.72     26.27 o 
   5   7  13      421.90      350.97     37.93 o 
  -7   8  13        0.20      -28.97     41.43 o 
  -6   8  13       30.82        1.10     56.22 o 
  -5   8  13        1.22       51.82     37.64 o 
  -4   8  13       59.96       47.21      6.65 o 
  -3   8  13       28.12       28.59      6.54 o 
  -2   8  13       11.88        9.21      7.39 o 
  -1   8  13      108.45      103.53     10.74 o 
   0   8  13        2.45       -9.77     10.27 o 
   1   8  13        2.76        7.47     11.71 o 
   2   8  13       70.88       72.24     16.92 o 
   3   8  13        0.12        4.97     16.81 o 
   4   8  13       89.57       99.79     30.72 o 
   5   8  13       70.49       99.32     33.87 o 
  -6   9  13        4.35       53.65     59.28 o 
  -5   9  13       34.17       15.52     51.58 o 
  -4   9  13      379.63      319.05     22.42 o 
  -3   9  13      427.69      401.48     15.72 o 
  -2   9  13      342.68      352.75     22.79 o 
  -1   9  13      300.20      289.27     23.34 o 
   0   9  13      200.31      248.41     16.53 o 
   1   9  13      485.16      512.48     28.30 o 
   2   9  13       68.58       62.49     34.16 o 
   3   9  13       35.43       39.52     21.72 o 
   4   9  13      234.80      194.38     30.68 o 
  -6  10  13       40.81      104.13     64.65 o 
  -5  10  13      166.34      134.39     43.75 o 
  -4  10  13        0.05       -4.26     22.37 o 
  -3  10  13       31.60       22.65     17.23 o 
  -2  10  13       14.40       10.02     10.97 o 
  -1  10  13       36.84       59.12     32.69 o 
   0  10  13      175.00      154.52     20.71 o 
   1  10  13       21.15       30.07     17.94 o 
   2  10  13       12.05       34.97     20.94 o 
   3  10  13       19.19       25.84     21.41 o 
   4  10  13      160.56      115.36     35.04 o 
  -5  11  13        7.52      -11.37     17.23 o 
  -4  11  13      171.63      132.12     21.93 o 
  -3  11  13      260.34      242.69     15.40 o 
  -2  11  13       59.91       91.65     14.43 o 
  -1  11  13       20.01       -4.87     25.06 o 
   0  11  13      597.80      584.19     31.10 o 
   1  11  13      594.09      620.26     33.65 o 
   2  11  13       40.47       63.14     21.91 o 
   3  11  13        2.70        3.98     43.02 o 
  -5  12  13        9.84        1.47     22.86 o 
  -4  12  13        1.78      -17.48     23.47 o 
  -3  12  13      125.97      133.97     29.21 o 
  -2  12  13       64.25        4.05     18.10 o 
  -1  12  13       74.40       61.10     20.90 o 
   0  12  13       16.85       35.07     19.55 o 
   1  12  13       46.25       31.00     21.88 o 
   2  12  13        0.00      -19.93     37.34 o 
  -3  13  13      250.19      176.17     25.71 o 
  -2  13  13      359.24      397.47     27.08 o 
  -1  13  13      265.46      221.29     56.71 o 
   0  13  13      258.18      295.40     29.23 o 
   1  13  13      288.86      199.05     30.28 o 
  -8   0  14      297.74      343.19     75.17 o 
  -7   0  14       12.61      -25.18     50.35 o 
  -6   0  14      165.90      117.33     50.60 o 
  -5   0  14        4.42       13.08     41.68 o 
  -4   0  14      265.74      290.64     52.43 o 
  -3   0  14      646.55      756.17     46.93 o 
  -2   0  14       75.56       61.11     23.59 o 
  -1   0  14        3.96        2.44      8.31 o 
   0   0  14        7.94       20.90     12.59 o 
   1   0  14      161.66      194.33     18.33 o 
   2   0  14     1572.12     1653.76     50.23 o 
   3   0  14      104.79       85.68     23.83 o 
   4   0  14      197.01      200.44     44.98 o 
   5   0  14      192.01      137.38     52.80 o 
  -8   1  14       57.15       71.78     37.59 o 
  -7   1  14        0.11       -1.88     37.63 o 
  -6   1  14        9.22        7.85     28.69 o 
  -5   1  14        1.51       36.87     31.12 o 
  -4   1  14      231.08      231.76     38.87 o 
  -3   1  14       23.40       44.42     38.07 o 
  -2   1  14        0.28       -0.79      2.29 o 
  -1   1  14        1.57       -0.72      8.43 o 
   0   1  14        8.57       21.08      9.05 o 
   1   1  14        1.28        2.42     10.76 o 
   2   1  14        4.36       39.01     12.31 o 
   3   1  14       53.25       51.32     19.07 o 
   4   1  14       10.17       -3.79     26.94 o 
   5   1  14       24.89       21.84     31.91 o 
  -8   2  14      271.09      294.24     50.38 o 
  -7   2  14       21.34       32.59     28.81 o 
  -6   2  14       58.50       26.89     35.18 o 
  -5   2  14      402.71      360.01     34.37 o 
  -4   2  14      605.36      535.42     40.43 o 
  -3   2  14      378.04      359.13     38.74 o 
  -2   2  14      189.20      188.58      5.85 o 
  -1   2  14      372.21      367.91     11.71 o 
   0   2  14       26.39       31.57     10.82 o 
   1   2  14      135.60      147.56     12.04 o 
   2   2  14      630.43      646.83     22.93 o 
   3   2  14      134.21      155.72     34.16 o 
   4   2  14        2.96       -1.09     24.31 o 
   5   2  14      377.13      322.99     38.50 o 
  -7   3  14      133.94      158.47     41.76 o 
  -6   3  14       22.25       35.52     67.22 o 
  -5   3  14       85.11      101.91     34.43 o 
  -4   3  14        2.11       -6.23     30.07 o 
  -3   3  14       16.11        3.53     23.90 o 
  -2   3  14        2.55        0.04      4.77 o 
  -1   3  14        0.79       -2.04      8.07 o 
   0   3  14       10.82       -8.65      8.65 o 
   1   3  14      201.24      196.30     19.86 o 
   2   3  14       13.12        9.65     19.02 o 
   3   3  14      163.78      168.43     26.19 o 
   4   3  14       16.75        9.67     25.73 o 
   5   3  14       89.14      144.33     30.24 o 
  -7   4  14       11.45       37.77     64.17 o 
  -6   4  14      498.55      436.57     75.53 o 
  -5   4  14       95.49      101.81     50.48 o 
  -4   4  14       62.35       61.72     48.52 o 
  -3   4  14        7.97      -12.34     39.60 o 
  -2   4  14       46.02       38.54      5.34 o 
  -1   4  14      484.01      499.12     19.43 o 
   0   4  14       31.36       19.31      9.78 o 
   1   4  14      281.80      304.61     16.87 o 
   2   4  14     1051.75     1127.48     52.98 o 
   3   4  14      241.37      220.59     29.18 o 
   4   4  14       31.91       60.18     23.89 o 
   5   4  14        9.34       -1.65     30.33 o 
  -7   5  14       60.73        0.73     61.84 o 
  -6   5  14       44.97       41.80     56.10 o 
  -5   5  14      166.34      268.88     55.73 o 
  -4   5  14       12.34       23.71     48.28 o 
  -3   5  14       60.38       71.74     45.47 o 
  -2   5  14      337.69      308.92     10.08 o 
  -1   5  14       15.36       19.32     14.79 o 
   0   5  14       25.75       31.89     10.27 o 
   1   5  14      200.16      211.47     15.40 o 
   2   5  14       12.22       30.56     20.78 o 
   3   5  14       37.90       40.57     23.98 o 
   4   5  14        0.06       -3.65     44.98 o 
  -6   6  14      426.01      541.31     81.40 o 
  -5   6  14      163.52      172.33     64.78 o 
  -4   6  14        5.71        0.24     47.42 o 
  -3   6  14       17.82       -1.10     47.05 o 
  -2   6  14       10.06        7.61      7.69 o 
  -1   6  14      393.39      360.41     14.95 o 
   0   6  14      201.08      189.65     16.20 o 
   1   6  14      604.42      555.85     39.72 o 
   2   6  14      239.17      242.78     23.53 o 
   3   6  14       48.58       53.40     25.69 o 
   4   6  14       92.87       74.14     50.48 o 
  -6   7  14      146.68       97.78     62.70 o 
  -5   7  14        8.67       -8.80     61.23 o 
  -4   7  14      156.82      200.07     58.05 o 
  -3   7  14       20.21       21.03      7.19 o 
  -2   7  14      199.33      149.10     10.97 o 
  -1   7  14      468.54      474.28     17.93 o 
   0   7  14       20.08       18.31     14.06 o 
   1   7  14      283.33      299.22     25.01 o 
   2   7  14       22.26       10.78     41.86 o 
   3   7  14        0.02       -3.70     25.85 o 
   4   7  14       74.74       81.28     31.58 o 
  -6   8  14      137.65      163.29     68.93 o 
  -5   8  14       74.13       65.27     63.31 o 
  -4   8  14      376.16      409.19     56.10 o 
  -3   8  14       61.79       60.14     16.62 o 
  -2   8  14      335.66      341.36     18.64 o 
  -1   8  14      256.40      186.26     29.52 o 
   0   8  14      122.72      124.69     15.92 o 
   1   8  14      334.34      354.25     24.42 o 
   2   8  14      126.79      107.05     28.48 o 
   3   8  14       79.20      106.11     31.75 o 
  -5   9  14      311.19      259.35     56.47 o 
  -4   9  14        0.32       -0.37     57.20 o 
  -3   9  14       25.38       11.02     13.75 o 
  -2   9  14      144.85      119.14     13.76 o 
  -1   9  14       74.64      112.76     15.42 o 
   0   9  14        7.85      -25.73     25.73 o 
   1   9  14      225.06      233.34     23.78 o 
   2   9  14       11.46       36.89     21.00 o 
  -4  10  14       90.13        8.68     68.32 o 
  -3  10  14      123.59      123.28     15.34 o 
  -2  10  14       73.44       82.21     16.68 o 
  -1  10  14       36.86       28.13     16.44 o 
   0  10  14      134.02      116.24     20.02 o 
   1  10  14      278.46      251.04     25.86 o 
   2  10  14       36.29       52.42     23.64 o 
  -3  11  14       20.49       25.92     15.24 o 
  -2  11  14        3.67       -1.09     14.57 o 
  -1  11  14      161.57      137.60     23.76 o 
   0  11  14        8.71       17.06     20.65 o 
  -6   1  15       58.70       57.33     42.11 o 
  -5   1  15      547.52      590.09     52.45 o 
  -4   1  15      346.22      300.44     42.64 o 
  -3   1  15      859.93      866.29     78.10 o 
  -2   1  15       76.88       63.98     31.20 o 
  -1   1  15       61.85       78.77     16.07 o 
   0   1  15      165.78      174.94     12.67 o 
   1   1  15       78.76       91.98     16.87 o 
   2   1  15      656.31      700.26     48.22 o 
   3   1  15       97.64       86.57     24.88 o 
  -6   2  15       37.80      -22.86     62.27 o 
  -5   2  15       10.04       20.63     32.49 o 
  -4   2  15       32.63       26.40     38.13 o 
  -3   2  15        0.83        1.96     32.39 o 
  -2   2  15       68.91      144.45     66.30 o 
  -1   2  15        6.73       17.87      9.51 o 
   0   2  15       15.01       27.67      9.59 o 
   1   2  15        6.92       20.26     24.08 o 
   2   2  15        0.00       -1.65     19.36 o 
   3   2  15       40.55       42.55     25.87 o 
  -5   3  15      742.12      580.54     80.42 o 
  -4   3  15      470.30      601.20     86.17 o 
  -3   3  15      290.48      385.97     61.11 o 
  -2   3  15      271.42      278.15     56.77 o 
  -1   3  15      505.47      463.55     19.00 o 
   0   3  15      190.89      192.13     23.28 o 
   1   3  15        9.76        6.67     17.68 o 
   2   3  15      416.41      501.22     48.77 o 
   3   3  15      282.89      304.23     34.83 o 
  -5   4  15      211.63      350.89     67.71 o 
  -4   4  15       12.97       -1.83     58.42 o 
  -3   4  15       89.08       97.78     50.97 o 
  -2   4  15        7.05        9.86      6.16 o 
  -1   4  15       71.47       53.02     11.39 o 
   0   4  15        0.72       -1.89     11.13 o 
   1   4  15        9.71       -0.93     17.15 o 
   2   4  15       79.48       32.89     22.77 o 
   3   4  15      113.23      105.35     26.79 o 
  -5   5  15      336.13      518.58     76.75 o 
  -4   5  15       40.82      103.03     64.65 o 
  -3   5  15      268.21      262.77     61.23 o 
  -2   5  15      111.33       88.47     18.58 o 
  -1   5  15      309.65      305.83     18.23 o 
   0   5  15      202.77      184.26     21.02 o 
   1   5  15        2.68        8.16     17.30 o 
   2   5  15      406.38      364.35     32.63 o 
  -5   6  15        1.69       10.76     57.69 o 
  -4   6  15        2.22      100.71     67.22 o 
  -3   6  15        0.06      -15.40     50.23 o 
  -2   6  15       37.15       11.71      9.50 o 
  -1   6  15       18.66       44.90     12.98 o 
   0   6  15        2.33       20.50     12.63 o 
   1   6  15        3.14        3.62     18.58 o 
   2   6  15       92.47      109.13     52.92 o 
  -4   7  15      204.05      186.75     53.78 o 
  -3   7  15      167.14      140.19     60.38 o 
  -2   7  15      541.46      513.53     22.59 o 
  -1   7  15      291.35      263.97     19.50 o 
   0   7  15      202.25      216.62     21.97 o 
   1   7  15       47.36       21.62     18.76 o 
  -3   8  15       79.91       97.90     65.14 o 
  -2   8  15       38.53       59.98     14.04 o 
  -1   8  15        1.74       13.18     15.15 o 
   0   8  15       70.61       58.84     19.35 o 
  -3   0  16      235.01      192.50     48.40 o 
  -1   0  16        5.59        8.92     12.83 o 
   0   0  16      192.38      216.82     29.46 o 
   1   0  16      490.70      427.53     38.38 o 
  -3   1  16       53.02      117.82     62.70 o 
  -1   1  16        0.34      -10.15     10.24 o 
   0   1  16        1.75       13.77     16.33 o 
   1   1  16        3.27       17.68     17.79 o 
  -3   2  16       16.32       29.46     57.44 o 
  -2   2  16       69.59       93.13     42.53 o 
  -1   2  16      159.41      137.87     12.65 o 
   0   2  16       82.71      111.42     18.58 o 
   1   2  16      351.67      337.58     43.82 o 
  -3   3  16       27.94       53.04     62.94 o 
  -2   3  16       48.21       57.32     47.05 o 
  -1   3  16       21.71       25.15     11.38 o 
   0   3  16       17.27        1.69     26.77 o 
  -2   4  16      170.03      214.01     48.40 o 
  -1   4  16       43.42       46.94     12.82 o 
   0   4  16      187.34      155.24     18.84 o 
                                                 
